# Supplementary material for: Molecular Characterization and Expression Profile of PaCOL1, a CONSTANS-like Gene in Phalaenopsis Orchid
Source: Plants (Basel). 2020 Jan 4;9(1):68. doi: 10.3390/plants9010068 (PMC7020484; doi:10.3390/plants9010068)
Supplement: Supplementary file 1 [file plants-09-00068-s001.zip]

Archive with 3 entries (3 files):
- Yeh/Supplementary Figures_103.docx
- Yeh/Supplementary Table S1_103.xlsx
- Yeh/Supplementary Table S2_103.docx
