# Supplementary material for: Molecular Characterization and Expression Profile of PaCOL1, a CONSTANS-like Gene in Phalaenopsis Orchid
Source: Plants (Basel). 2020 Jan 4;9(1):68. doi: 10.3390/plants9010068 (PMC7020484; doi:10.3390/plants9010068)
Supplement: Supplementary file 1 [file plants-09-00068-s001.zip › Yeh/Supplementary Table S1_103.xlsx]

## Sheet: I. upregulated
Supplementary Table S1. Genes showing significant differential expression between the wild type (WT) and COL-ox1 Arabidopsis.
Table I shown genes up-regulated in COL-ox1.
TAIR ID	Fold Change	Gene name	Description	TAIR Note
AT4G23140	5.36923	CRK6	Cysteine-rich RLK (RECEPTOR-like protein kinase) 6
AT2G32680	5.23619	AtRLP23	Putative disease resistance protein
AT3G25010	4.56188	AtRLP41	Receptor like protein 41
AT1G33960	4.56188	AIG1	P-loop containing nucleoside triphosphate hydrolases superfamily protein
AT3G30720	4.42317	QQS	Protein QQS
AT2G14610	4.41432	PR1	Pathogenesis-related protein 1
AT4G23150	4.29884	CRK7	Cysteine-rich receptor-like protein kinase 7
AT3G14460	4.14684	-	Putative disease resistance protein At3g14460
AT4G00700	4.14684	-	C2 calcium/lipid-binding plant phosphoribosyltransferase family protein
AT1G21240	4.14684	WAK3	Wall-associated receptor kinase 3
AT2G18660	4.01177	EGC2	EG45-like domain containing protein 2
AT2G44990	3.97691	CCD7	Carotenoid cleavage dioxygenase 7
AT3G59750	3.97691	LECRK58	Putative L-type lectin-domain containing receptor kinase V.8
AT3G23120	3.79794	AtRLP38	Disease resistance protein
AT2G28040	3.78427	-	Aspartyl protease-like protein
AT3G29250	3.67735	SDR4	Short-chain dehydrogenase reductase 4
AT1G01680	3.67735	PUB54	U-box domain-containing protein 54
AT3G60470	3.56188	-	Putative uncharacterized protein
AT3G52530	3.56188	-	At3g52530
AT4G19220	3.36923	PCMP-E2	Pentatricopeptide repeat-containing protein At4g19220, mitochondrial
AT4G15380	3.29884	CYP705A4	Cytochrome P450, family 705, subfamily A, polypeptide 4
AT5G24352	3.29884	-	Serine/threonine-protein kinase WNK-like protein
AT1G65730	3.29884	YSL7	Probable metal-nicotianamine transporter YSL7
AT5G25260	3.24993	FLOT2	Flotillin-like protein 2
AT5G24200	3.22484	-	Alpha/beta-Hydrolases superfamily protein
AT5G25820	3.19931	-	Exostosin family protein
AT5G28400	3.14684	-	Unknown protein;
AT4G27220	3.14684	-	NB-ARC domain-containing disease resistance protein
AT1G28765	3.14684	--	hypothetical protein
AT4G38560	3.06438	-	Phospholipase like protein
AT2G24696	2.97691	-	B3 domain-containing protein REM-like 2
AT5G40820	2.97691	ATRAD3	Ataxia telangiectasia-mutated and RAD3-related
AT4G21400	2.97691	CRK28	Cysteine-rich receptor-like protein kinase 28
AT1G12950	2.97691	DTX31	Protein DETOXIFICATION
AT1G70460	2.97691	PERK13	RHS10
AT4G35720	2.97691	-	Putative uncharacterized protein AT4g35720
ATCG00170	2.97691	RPOC2	DNA-directed RNA polymerase subunit beta''
AT3G12060	2.97691	TBL1	TBL1
AT5G57690	2.97691	DGK4	Diacylglycerol kinase 4
AT1G55860	2.89404	UPL1	E3 ubiquitin-protein ligase UPL1
AT2G19650	2.81822	-	Cysteine/histidine-rich C1 domain-containing protein
AT3G05820	2.78427	INVH	Probable alkaline/neutral invertase A, chloroplastic
AT2G37820	2.78427	-	At2g37820
ATCG00620	2.78427	TRNP	tRNA-Pro
AT1G19565	2.78427	-	UPF0725 protein At1g19565
AT3G18485	2.78427	ILR2	IAA-leucine resistant 2
AT1G50180	2.7495	-	Putative disease resistance protein At1g50180
ATCG00180	2.7318	RPOC1	DNA-directed RNA polymerase subunit beta'
AT4G33070	2.70627	PDC1	Pyruvate decarboxylase 1
AT5G66640	2.67735	DAR3	DA1-related protein 3
AT3G57260	2.67236	BGL2	Beta-1,3-glucanase 2
AT1G13470	2.57638	-	Protein of unknown function (DUF1262)
AT1G51820	2.56188	-	Probable LRR receptor-like serine/threonine-protein kinase At1g51820
AT5G25920	2.56188	-	BEST Arabidopsis thaliana protein match is: Eukaryotic aspartyl protease family protein
AT5G11920	2.56188	CWINV6	Beta-fructofuranosidase, insoluble isoenzyme CWINV6
AT5G10100	2.56188	TPPI	Trehalose 6-phosphate phosphatase
AT3G24900	2.56188	AtRLP39	Receptor like protein 39
AT3G49980	2.56188	-	F-box and associated interaction domains-containing protein
AT3G12770	2.56188	PCMP-H43	Pentatricopeptide repeat-containing protein At3g12770
AT3G50190	2.56188	-	Transmembrane protein, putative (DUF247)
AT4G22475	2.56188	-	Transmembrane protein
AT3G11080	2.56188	AtRLP35	Disease resistance protein, putative; 7647-10478
AT4G18600	2.56188	WAVE5	Scar-like domain-containing protein WAVE 5
AT4G34850	2.56188	PKSB	PSKB
AT1G53270	2.56188	ABCG10	ABCG10
AT5G26700	2.56188	-	Probable germin-like protein subfamily 2 member 5
AT4G10695	2.56188	-	CDC68-related protein
AT5G38970	2.56188	CYP85A1	Cytochrome P450 85A1
AT1G49405	2.56188	-	CASP-like protein 5C3
AT3G14320	2.56188	ATL61	Putative RING-H2 finger protein ATL61
AT1G32910	2.56188	-	HXXXD-type acyl-transferase-like protein
AT3G04181	2.56188	-	Unknown protein
AT1G67500	2.52288	REV3	Recovery protein 3
AT3G50370	2.49493	-	Unknown protein
AT4G36080	2.49149	-	Phosphotransferases/inositol or phosphatidylinositol kinases
AT5G44620	2.47941	CYP706A3	Cytochrome P450, family 706, subfamily A, polypeptide 3
AT5G44585	2.46234	-	Unknown protein
AT1G03060	2.43635	SPI	Protein SPIRRIG
AT3G02260	2.42861	BIG	Auxin transport protein BIG
AT1G03540	2.4217	PCMP-E4	Pentatricopeptide repeat-containing protein At1g03540
AT2G28290	2.41749	SYD	P-loop containing nucleoside triphosphate hydrolases superfamily protein	Encodes a SWI2/SNF2-like protein in the SNF2 subclass. Homozygous plants with null mutations exhibit premature termination of the meristem and carpelloid structures from the inflorescence meristem. Co-activator of floral homeotic gene expression. Acts with LFY to regulate shoot apical meristem identity. Required for meristem maintenance. Regulates flowering under a non-inductive photoperiod. It p…
AT2G43570	2.40987	CHI	CHI
AT4G18253	2.3893	-	Receptor Serine/Threonine kinase-like protein
AT1G05490	2.37901	CLSY3	SNF2 domain-containing protein CLASSY 3
AT4G34380	2.36923	-	At4g34380
AT5G51630	2.36158	-	Putative uncharacterized protein At5g51630
AT1G35830	2.36158	-	Putative uncharacterized protein F10O5.2
AT3G17360	2.34341	POK1	Phragmoplast orienting kinesin 1
AT1G75040	2.3041	PR5	Pathogenesis-related protein 5
AT5G60290	2.29884	-	Unknown protein
AT1G78478	2.29884	MIR833A	MIR833a; miRNA
AT1G79915	2.29884	-	Putative methyltransferase family protein
AT5G59260	2.29884	LECRK21	Probable L-type lectin-domain containing receptor kinase II.1
AT1G67100	2.29884	LBD40	LOB domain-containing protein 40
AT5G09430	2.29884	-	Alpha/beta-Hydrolases superfamily protein
AT4G19080	2.29884	-	Putative uncharacterized protein
AT5G25640	2.29884	-	Rhomboid-related intramembrane serine protease family protein
AT2G06355	2.29884	--	non-coding RNA
AT5G22540	2.29884	-	At5g22540
AT3G14680	2.29884	CYP72A14	Cytochrome P450 72A14
AT2G27420	2.29884	-	Cysteine proteinase
AT2G08580	2.29884	--	non-coding RNA
AT2G37555	2.29884	-	Other RNA
AT3G46500	2.29884	-	2-oxoglutarate (2OG) and Fe(II)-dependent oxygenase superfamily protein
AT5G10336	2.29884	-	Unknown protein
AT1G11500	2.29884	-	Protein of unknown function (DUF1218)
AT4G19460	2.29884	-	Glycosyltransferase
AT5G09500	2.29884	RPS15C	40S ribosomal protein S15-3
AT1G12600	2.29884	UTR4	UDP-galactose/UDP-glucose transporter 4
AT1G09573	2.29884	--	non-coding RNA
AT2G18180	2.29884	SFH10	Phosphatidylinositol/phosphatidylcholine transfer protein SFH10
AT2G40250	2.29884	-	GDSL esterase/lipase At2g40250
AT5G54020	2.29884	-	Cysteine/Histidine-rich C1 domain family protein
AT1G13540	2.29884	-	At1g13540
AT4G01970	2.29884	AtSTS	Stachyose synthase
AT4G20935	2.29884	--	hypothetical protein
AT3G20520	2.29884	GDPDL5	Glycerophosphodiester phosphodiesterase GDPDL5
AT1G04277	2.29884	--	non-coding RNA
AT1G21320	2.29884	NSRB	Nuclear speckle RNA-binding protein B
AT1G66280	2.29884	BGLU22	Beta-glucosidase 22
AT1G70320	2.29278	UPL2	E3 ubiquitin-protein ligase UPL2
AT3G11010	2.29033	AtRLP34	Putative disease resistance protein
AT5G59680	2.26232	-	Probable LRR receptor-like serine/threonine-protein kinase At5g59680
AT5G40450	2.26133	-	Unknown protein
AT5G23110	2.23523	-	Putative uncharacterized protein
AT5G07740	2.2305	-	Actin binding
AT1G27620	2.22484	-	At1g27620
AT3G19050	2.20494	KIN12D	POK2
AT1G61390	2.19931	-	G-type lectin S-receptor-like serine/threonine-protein kinase At1g61390
AT1G09880	2.19931	-	Rhamnogalacturonate lyase family protein
AT3G11390	2.19931	-	Cysteine/Histidine-rich C1 domain family protein
AT4G35270	2.19608	NLP2	Protein NLP2
AT1G21310	2.19323	EXT3	Extensin-3
AT3G24880	2.19051	EAF1A	Chromatin modification-related protein EAF1 A
AT4G18250	2.17855	-	Receptor serine/threonine kinase, putative
AT4G31570	2.16029	-	unknown protein
AT3G27150	2.14684	-	F-box/kelch-repeat protein At3g27150
ATMG00060	2.14684	NAD5C	NADH dehydrogenase subunit 5C
AT3G01630	2.14684	-	F4P13.17 protein
AT3G57950	2.14684	-	At3g57950
AT3G21080	2.14684	-	ABC transporter-like protein
AT2G21260	2.14684	-	At2g21260
AT4G25750	2.14684	ABCG4	ABC transporter G family member 4
AT4G01335	2.14684	-	CHP-rich zinc finger protein-related
AT1G48100	2.14684	-	Polygalacturonase At1g48100
AT5G49680	2.13219	KIP	Protein KINKY POLLEN
AT2G17930	2.11764	-	Phosphatidylinositol 3-and 4-kinase family protein with FAT domain
AT4G10500	2.11442	DLO1	Protein DMR6-LIKE OXYGENASE 1
AT5G10760	2.11269	AED1	Aspartyl protease AED1
AT2G17036	2.09239	-	F-box protein At2g17036
AT5G12960	2.09239	-	Putative uncharacterized protein At5g12960
AT3G50390	2.09239	-	At3g50390
AT1G48090	2.09239	-	Calcium-dependent lipid-binding family protein
AT3G54060	2.09239	-	Myosin-M heavy protein
AT1G74360	2.08125	-	Probable LRR receptor-like serine/threonine-protein kinase At1g74360
AT5G04290	2.06303	RDM3	Protein RNA-directed DNA methylation 3
AT5G56040	2.05783	-	Leucine-rich receptor-like protein kinase
AT4G02660	2.05492	-	Beige/BEACH domain ;WD domain, G-beta repeat protein
AT1G35710	2.04492	-	Probable leucine-rich repeat receptor-like protein kinase At1g35710
AT4G39420	2.043	-	Unknown protein
AT4G15430	2.04104	-	CSC1-like protein At4g15430
AT2G38390	2.03581	PER23	Peroxidase 23
AT3G24480	2.03008	LRX4	Leucine-rich repeat extensin-like protein 4
AT1G67120	2.02858	-	ATPases;nucleotide binding;ATP binding;nucleoside-triphosphatases;transcription factor binding
AT4G15160	2.02131	-	Bifunctional inhibitor/lipid-transfer protein/seed storage 2S albumin-like protein
AT4G15180	2.02097	ATXR3	Histone-lysine N-methyltransferase ATXR3	Encodes SET domain containing protein that acts redundantly with ATX4/5 to regulate histone H3-K4 methylation.
AT2G04450	2.01086	NUDT6	Nudix hydrolase 6
AT2G26890	2.01045	GRV2	DnaJ homolog subfamily C GRV2
AT1G29357	1.97691	-	Other RNA
AT3G49551	1.97691	-	Unknown protein
AT1G65484	1.97691	-	Unknown protein
AT1G44130	1.97691	-	Aspartyl protease family protein
AT3G15170	1.97691	NAC054	CUC1	Encodes a transcription factor involved in shoot apical meristem formation and auxin-mediated lateral root formation. The gene is thought not to be involved in stress responses (NaCl, auxins, ethylene). Cuc mutant was first recognized at the heart stage, where embryos lacking two distinct bulges of cotyledonary primordia were observed.
AT3G18715	1.97691	IDL4	IDL4	Similar to Inflorescance deficient in abscission (IDA). Involved in floral organ abscission
AT2G21450	1.97691	CHR34	Chromatin remodeling 34
AT1G08937	1.97691	--	non-coding RNA
AT5G09190	1.97691	--	non-coding RNA
AT1G37150	1.97691	HCS2	Holocarboxylase synthetase 2
AT5G38750	1.97691	-	Asparaginyl-tRNA synthetase-like protein
AT1G08035	1.97691	SMR16	Cyclin-dependent protein kinase inhibitor SMR16
ATMG01200	1.97691	ORF294	Uncharacterized mitochondrial protein AtMg01200
AT5G39970	1.97691	-	Catalytics
AT5G59190	1.97691	-	Subtilase family protein
AT1G24320	1.97691	GCS2	Alpha-glucosidase 2
AT5G06760	1.97691	LEA46	LEA4-5
AT3G13950	1.97691	-	AT3G13950 protein
AT4G01023	1.97691	-	RING/U-box superfamily protein
AT4G31351	1.97691	-	Unknown protein
AT3G42850	1.97691	-	Mevalonate/galactokinase family protein
AT3G12880	1.97691	-	Plant invertase/pectin methylesterase inhibitor superfamily protein
AT1G05550	1.97691	-	Protein of unknown function (DUF295)
AT4G09432	1.97691	-	Potential natural antisense gene, locus overlaps with AT4G09430
ATCG00740	1.97691	RPOA	DNA-directed RNA polymerase subunit alpha
AT4G10560	1.97691	MEE53	Cysteine/Histidine-rich C1 domain family protein
AT3G20730	1.97691	PCMP-E94	Pentatricopeptide repeat-containing protein At3g20730
AT3G57440	1.97691	-	Putative uncharacterized protein
AT1G67030	1.97691	ZFP6	Zinc finger protein 6
AT5G52720	1.97691	-	Copper transport protein family
AT1G22600	1.97691	-	Late embryogenesis abundant protein (LEA) family protein
AT4G19370	1.97691	-	Putative uncharacterized protein
AT1G04973	1.97691	--	non-coding RNA
AT1G51800	1.97691	IOS1	LRR receptor-like serine/threonine-protein kinase IOS1
AT3G50230	1.97691	-	Leucine-rich repeat protein kinase family protein
AT2G32300	1.97691	UCC1	Uclacyanin 1
AT1G71770	1.97691	PAB5	Polyadenylate-binding protein 5
AT1G04153	1.97691	--	non-coding RNA
AT4G16670	1.97691	-	At4g16670
AT5G59760	1.97691	-	Putative uncharacterized protein
AT1G13830	1.97691	-	Carbohydrate-binding X8 domain superfamily protein
AT1G05220	1.97691	-	Putative transmembrane protein
AT1G30760	1.97691	-	FAD-binding Berberine family protein
AT4G12370	1.97691	-	Putative uncharacterized protein AT4g12370
AT2G37700	1.97691	-	Fatty acid hydroxylase superfamily
AT1G51770	1.97691	-	Core-2/I-branching beta-1,6-N-acetylglucosaminyltransferase family protein
AT3G52526	1.97691	-	Phosphoglucan phosphatase
AT5G35940	1.97691	JAL41	Jacalin-related lectin 41
AT1G05517	1.97691	--	non-coding RNA
AT5G39670	1.97691	CML45	Probable calcium-binding protein CML45
AT3G18550	1.97691	BRC1	TCP family transcription factor
AT1G19230	1.97691	RBOHE	Respiratory burst oxidase homolog protein E
AT1G30740	1.97691	-	FAD-binding Berberine family protein
AT2G07672	1.97691	-	Unknown protein
AT3G08185	1.97691	--	non-coding RNA
AT1G60110	1.97691	-	Mannose-binding lectin superfamily protein
AT2G04495	1.97691	-	At2g04495
AT3G24870	1.95936	EAF1B	Chromatin modification-related protein EAF1 B
AT3G05650	1.95595	AtRLP32	Putative disease resistance protein
AT4G31160	1.93527	DCAF1	DDB1- and CUL4-associated factor homolog 1	Encodes a DCAF/DWD protein capable of interacting with DDB1 and associating with CUL4, likely as part of a nuclear ubiquitin ligase complex. DCAF1 appears to be required for plant embryogenesis and to affect several other developmental processes including leaf, shoot, and flower development.
AT4G18670	1.92776	LRX5	Leucine-rich repeat extensin-like protein 5
AT3G22380	1.92597	TIC	Time for coffee
AT4G25070	1.91551	-	Expressed protein
AT5G23150	1.9098	HUA2	ENHANCER OF AG-4 protein 2	Putative transcription factor. Member of the floral homeotic AGAMOUS pathway.Mutations in HUA enhance the phenotype of mild ag-4 allele. Single hua mutants are early flowering and have reduced levels of FLC mRNA. Other MADS box flowering time genes such as FLM and MAF2 also appear to be regulated by HUA2. HUA2 normally activates FLC expression and enhances AG function. HUA and HUA-LIKE (HULK) gen…
AT4G38200	1.90765	BIG1	Brefeldin A-inhibited guanine nucleotide-exchange protein 1
AT4G27595	1.90652	-	Plant protein of unknown function (DUF827)
AT3G24300	1.90291	AMT1-3	Ammonium transporter 1 member 3
AT5G54610	1.8953	BAD1	Ankyrin repeat-containing protein BDA1
AT4G02700	1.89445	SULTR3;2	Sulfate transporter 3.2
AT5G44800	1.8902	CHR4	PKR1
AT3G45860	1.87708	CRK4	Cysteine-rich receptor-like protein kinase 4
AT4G00240	1.87503	PLDBETA2	Phospholipase D beta 2
AT5G24740	1.87244	-	Protein of unknown function (DUF1162)
AT1G58225	1.87	-	At1g58225
AT4G17140	1.86821	-	Pleckstrin homology (PH) domain-containing protein
AT1G01320	1.86808	-	Tetratricopeptide repeat-containing protein
AT5G62170	1.86768	-	Unknown protein
AT1G55610	1.85733	BRL1	Serine/threonine-protein kinase BRI1-like 1
AT3G24340	1.85138	CLSY4	SNF2 domain-containing protein CLASSY 4
AT3G15340	1.85138	PPI2	PPI2
AT3G22910	1.85138	ACA13	Putative calcium-transporting ATPase 13, plasma membrane-type
AT1G34460	1.85138	CYCB1;5	CYCLIN B1;5
AT5G22520	1.85138	-	At5g22520
AT3G12810	1.84986	PIE1	Protein PHOTOPERIOD-INDEPENDENT EARLY FLOWERING 1
AT1G74160	1.84518	-	Putative uncharacterized protein At1g74160
AT5G60950	1.82936	COBL5	COBRA-like protein 5
AT2G45540	1.82792	BCHC2	BEACH domain-containing protein C2
AT2G22125	1.82668	CSI1	Protein CELLULOSE SYNTHASE INTERACTIVE 1
AT4G03550	1.82067	CALS12	Callose synthase 12
AT4G38062	1.81885	-	Uncharacterized protein At4g38062
AT4G00450	1.81079	MED12	Mediator of RNA polymerase II transcription subunit 12
AT4G28560	1.80288	RIC7	RIC7
AT1G58220	1.79892	-	At1g58220
AT5G55820	1.79892	-	Putative uncharacterized protein
AT5G56890	1.78639	-	Protein kinase family protein
AT5G46460	1.78427	PCMP-H49	Pentatricopeptide repeat-containing protein At5g46460, mitochondrial
AT3G07970	1.78427	QRT2	Polygalacturonase QRT2	Required for pollen separation during normal development. In qrt mutants, the outer walls of the four meiotic products of the pollen mother cell are fused, and pollen grains are released in tetrads.May be required for cell type-specific pectin degradation
AT1G72125	1.78427	NPF5.13	Protein NRT1/ PTR FAMILY 5.13
AT1G51850	1.78427	-	Leucine-rich repeat protein kinase family protein
AT2G03505	1.78427	-	At2g03505
AT1G53700	1.78427	WAG1	Serine/threonine-protein kinase WAG1
AT1G05136	1.78427	-	Unknown protein
AT3G48630	1.78427	-	Unknown protein
AT3G47100	1.78427	-	Unknown protein
AT4G38340	1.78427	NLP3	Protein NLP3
AT3G48300	1.78427	CYP71A23	Cytochrome P450, family 71, subfamily A, polypeptide 23
AT1G29110	1.78427	-	Cysteine proteinases superfamily protein
AT3G05327	1.78427	-	Cyclin family protein
AT3G19430	1.78427	-	Late embryogenesis abundant protein-related / LEA protein-like protein
AT5G55650	1.78427	-	Putative uncharacterized protein
AT1G79280	1.78134	NUA	Nuclear pore anchor	Encodes a 237-kDA protein with similarity to vertebrate Tpr, a long coiled-coil proteins of nuclear pore inner basket filaments. It is localized to the inner surface of the nuclear envelope and is a component of the nuclear pore-associated steps of sumoylation and mRNA export in plants. Mutations affect flowering time regulation and other developmental processes. Probably acts in the same pathway…
AT3G49670	1.78123	BAM2	Leucine-rich repeat receptor-like serine/threonine-protein kinase BAM2	Encodes a CLAVATA1-related receptor kinase-like protein required for both shoot and flower meristem function. Very similar to BAM1,with more than 85% a.a. identity. It has a broad expression pattern and is involved in vascular strand development in the leaf, control of leaf shape, size and symmetry, male gametophyte development and ovule specification and function. Anthers of double mutants (bam1…
AT2G40030	1.78022	NRPE1	DNA-directed RNA polymerase V subunit 1
AT2G47800	1.7776	ABCC4	ABC transporter C family member 4
AT4G38600	1.77495	UPL3	E3 ubiquitin-protein ligase UPL3
AT1G35230	1.76541	AGP5	Classical arabinogalactan protein 5
AT3G01460	1.76451	MBD9	MBD9
AT3G27730	1.76118	RCK	DNA helicase ROCK-N-ROLLERS
AT3G06955	1.76118	--	non-coding RNA
AT1G13800	1.74245	-	Putative pentatricopeptide repeat-containing protein At1g13800
AT3G53690	1.74245	-	Putative uncharacterized protein
AT4G28040	1.74245	-	WAT1-related protein At4g28040
AT5G44980	1.74245	-	F-box/FBD/LRR-repeat protein At5g44980
AT3G13080	1.7383	ABCC3	MRP3
ATCG00270	1.7318	PSBD	Photosystem II D2 protein
AT4G19090	1.72694	-	Putative uncharacterized protein AT4g19090
AT3G06530	1.72437	-	ARM repeat superfamily protein
AT1G55350	1.71502	DEK1	Calpain-type cysteine protease
AT1G74200	1.71388	AtRLP16	Receptor like protein 16
AT2G01520	1.71388	MLP328	MLP-like protein 328
AT3G55220	1.71388	SAP130A	Spliceosome-associated protein 130 A
AT3G28580	1.71388	-	AAA-ATPase At3g28580
AT1G09932	1.71388	-	Phosphoglycerate mutase family protein
AT3G18330	1.71388	-	Putative F-box protein At3g18330
AT5G15950	1.71388	SAMDC2	S-adenosylmethionine decarboxylase proenzyme 2
AT5G61910	1.71388	-	Development and Cell Death domain-containing protein
AT2G18980	1.71388	PER16	Peroxidase 16
AT3G50310	1.71388	MAPKKK20	MKKK20
AT1G32750	1.71143	TAF1	Transcription initiation factor TFIID subunit 1
AT1G79000	1.70943	HAC1	Histone acetyltransferase HAC1	Homologous to CREB-binding protein, a co-activator of transcription with histone acetyl-transferase activity. No single prior lysine acetylation is sufficient to block HAC1 acetylation of the H3 or H4 peptides, suggesting that HAC1, HAC5, and HAC12 can acetylate any of several lysines present in the peptides. HAM2 acetylates histone H4 lysine 5. A plant line expressing an RNAi construct targeted …
AT1G65440	1.70522	SPT6	Transcription elongation factor SPT6 homolog
AT1G20960	1.70154	BRR2A	DExH-box ATP-dependent RNA helicase DExH12
AT3G52250	1.69998	-	Duplicated homeodomain-like superfamily protein	Encodes a protein with a putative role in mRNA splicing. The mRNA is cell-to-cell mobile
AT5G11320	1.69938	YUC4	YUC4
AT5G37940	1.69312	-	AT5g37940/K18L3_100
AT2G48060	1.69185	-	Unknown protein
AT2G25490	1.6791	EBF1	EIN3-binding F-box protein 1
AT5G53110	1.67735	-	Wall-associated receptor kinase and RING-finger domain-containing protein
AT3G60650	1.67735	-	Transmembrane protein
AT2G05230	1.67735	-	At2g05250/F5G3.15
AT5G03620	1.67735	SBT4.15	Subtilisin-like protease SBT4.15
AT1G15210	1.67735	ABCG35	PDR7
AT4G16340	1.67342	SPK1	Guanine nucleotide exchange factor SPIKE 1
AT2G34780	1.67334	MEE22	Maternal effect embryo arrest protein
AT1G72390	1.67145	-	Spt20 family (InterPro:IPR021950)
AT5G03555	1.66994	NCS1	Purine-uracil permease NCS1
AT3G10650	1.6658	NUP1	NUP1
AT4G30990	1.66559	-	ARM repeat superfamily protein
AT2G25660	1.66497	emb2410	Embryo defective 2410 protein
AT2G25730	1.66263	-	Unknown protein
AT4G28080	1.66101	TSS	Protein TSS
AT1G59740	1.65972	NPF4.3	Protein NRT1/ PTR FAMILY 4.3
AT1G10417	1.65499	-	Encodes protein with unknown function whose expression is repressed by inoculation with Agrobacterium tumerifaciens.
AT4G11521	1.65499	CRK34	Putative cysteine-rich receptor-like protein kinase 34
AT4G24680	1.65378	MOS1	Modifier of snc1
AT2G28240	1.64868	-	ATP-dependent helicase-like protein
AT1G28360	1.64676	ERF12	Ethylene-responsive transcription factor 12
AT1G30330	1.64534	ARF6	Auxin response factor 6	Encodes a member of the auxin response factor family. Mediates auxin response via expression of auxin regulated genes. Acts redundantly with ARF8 to control stamen elongation and flower maturation. Expression of ARF6 is controlled by miR167
AT1G68930	1.64529	PCMP-H22	Putative pentatricopeptide repeat-containing protein At1g68930
AT3G61690	1.64098	-	Nucleotidyltransferase
AT3G26040	1.63988	-	HXXXD-type acyl-transferase family protein
AT5G45770	1.63988	RLP55	Receptor-like protein 55
AT1G79170	1.63988	-	Unknown protein
AT3G60240	1.63901	EIF4G	Eukaryotic translation initiation factor 4G
AT1G34355	1.63074	PS1	FHA domain-containing protein PS1
AT1G58400	1.62899	-	Putative disease resistance protein At1g58400
AT5G15680	1.62642	-	Cell morphogenesis related protein
AT1G06490	1.62077	CALS7	Callose synthase 7
AT5G07940	1.62026	-	Putative uncharacterized protein
AT2G43150	1.61687	-	Proline-rich extensin-like family protein
AT1G55325	1.6147	GCT	RNA polymerase II transcription mediators
AT1G34420	1.61434	-	F12K21.25
AT1G15160	1.61434	DTX11	Protein DETOXIFICATION 11
AT3G27170	1.61434	CLC-B	Chloride channel protein
AT1G08600	1.61434	ATRX	CHR20
AT4G04490	1.60918	CRK36	Cysteine-rich receptor-like protein kinase 36
AT4G27010	1.60842	-	Ribosome 60S biogenesis N-terminal (InterPro:IPR021714)
AT3G04740	1.60696	MED14	Mediator of RNA polymerase II transcription subunit 14
AT5G07280	1.60573	EMS1	Leucine-rich repeat receptor protein kinase EMS1	Encodes EMS1 (EXCESS MICROSPOROCYTES1), a putative leucine-rich repeat receptor protein kinase that controls somatic and reproductive cell fates in Arabidopsis anther.
AT2G15880	1.60355	PEX3	Pollen-specific leucine-rich repeat extensin-like protein 3
AT1G43910	1.6031	-	AAA-ATPase At1g43910
AT1G02080	1.59811	-	CCR4-NOT transcription complex subunit 1 domain protein
AT3G07273	1.59582	-	Unknown protein
AT1G74720	1.59437	QKY	Protein QUIRKY
AT1G01960	1.59426	BIG3	Brefeldin A-inhibited guanine nucleotide-exchange protein 3
AT5G35210	1.59401	-	Metalloendopeptidases;zinc ion binding;DNA binding
AT1G36160	1.59238	ACC1	Acetyl-CoA carboxylase 1
AT3G27670	1.58989	RST1	Protein RST1
AT3G13380	1.5846	BRL3	Receptor-like protein kinase BRI1-like 3
AT3G43190	1.58178	SUS4	Sucrose synthase 4
AT5G52860	1.58098	ABCG8	ABC transporter G family member 8
AT5G04560	1.57858	DME	Transcriptional activator DEMETER
AT4G15890	1.57836	-	Condensation complex subunit 1 domain-containing protein
AT4G22970	1.57731	ESP	Homolog of separase
AT3G07160	1.57693	ATGSL10	GSL10
AT2G46020	1.57614	BRM	ATP-dependent helicase BRM
AT4G39830	1.57276	-	At4g39830
AT1G05570	1.56588	CALS1	Callose synthase 1
AT1G08757	1.56188	--	non-coding RNA
AT1G19396	1.56188	-	Unknown protein
AT4G28380	1.56188	-	Extensin-like protein
AT1G36622	1.56188	-	Putative uncharacterized protein
AT1G55970	1.56188	HAC04	Histone acetyltransferase of the CBP family 4
AT1G65420	1.56188	NPQ7	Ycf20-like protein
AT4G02090	1.56188	-	AGAA.5
AT3G23270	1.56188	-	Regulator of chromosome condensation (RCC1) family with FYVE zinc finger domain-containing protein
AT5G09520	1.56188	-	Hydroxyproline-rich glycoprotein family protein
AT5G23950	1.56188	-	Emb|CAB80929.1
AT1G26590	1.56188	-	C2H2-like zinc finger protein
AT1G49940	1.56188	-	Tetratricopeptide repeat (TPR)-like superfamily protein
AT1G56710	1.56188	-	Pectin lyase-like protein
AT5G00765	1.56188	--	non-coding RNA
AT2G41150	1.56188	-	Unknown protein
AT3G12977	1.56188	-	NAC (No Apical Meristem) domain transcriptional regulator superfamily protein
AT1G56060	1.56188	-	Unknown protein
AT4G30740	1.56188	-	Putative uncharacterized protein AT4g30740
AT5G01515	1.56188	--	non-coding RNA
AT1G04380	1.56188	-	1-aminocyclopropane-1-carboxylate oxidase homolog 7
AT3G24225	1.56188	CLE19	ESR19
AT3G61510	1.56188	ACS1	1-aminocyclopropane-1-carboxylate synthase-like protein 1
AT4G13660	1.56188	PRR2	Pinoresinol reductase 2
AT4G12382	1.56188	-	F-box protein At4g12382
AT5G00985	1.56188	--	non-coding RNA
AT5G01345	1.56188	--	non-coding RNA
AT3G48260	1.56188	WNK3	Probable serine/threonine-protein kinase WNK3
AT5G07475	1.56188	-	At5g07475
AT1G01340	1.56188	CNGC10	Probable cyclic nucleotide-gated ion channel 10
AT1G13370	1.56188	-	Histone H3-like 1
AT1G55240	1.56188	-	At1g55240
AT2G31751	1.56188	-	Unknown gene
AT3G44326	1.56188	-	F-box protein At3g44326
AT3G47580	1.56188	-	Leucine-rich repeat protein kinase family protein
AT1G50750	1.56188	-	Plant mobile domain protein family
AT3G28360	1.56188	ABCB16	ABC transporter B family member 16
ATCG01080	1.56188	NDHG	NAD(P)H-quinone oxidoreductase subunit 6, chloroplastic
AT2G40715	1.56188	--	hypothetical protein
AT3G23110	1.56188	AtRLP37	Disease resistance protein
AT3G61680	1.56188	-	Alpha/beta-Hydrolases superfamily protein
AT4G16620	1.56188	-	WAT1-related protein At4g16620
AT5G07895	1.56188	--	non-coding RNA
AT1G63390	1.56188	-	Putative flavin-containing monooxygenase FMO GS-OX-like 11
AT3G45530	1.56188	-	Cysteine/Histidine-rich C1 domain family protein
AT5G02200	1.56188	FHL	Protein FAR-RED-ELONGATED HYPOCOTYL 1-LIKE
AT1G11300	1.56188	-	G-type lectin S-receptor-like serine/threonine-protein kinase At1g11300
AT3G57270	1.56188	BG1	Probable glucan endo-1,3-beta-glucosidase BG1
AT4G14104	1.56188	-	Capsid-like protein
AT5G24910	1.56188	CYP714A1	Cytochrome P450 714A1
ATCG00370	1.56188	TRNS.3	tRNA-Ser
AT1G04220	1.56188	KCS2	3-ketoacyl-CoA synthase 2
AT1G20570	1.56188	-	Spc97 / Spc98 family of spindle pole body (SBP) component
AT2G47844	1.56188	-	Unknown protein
AT3G09960	1.56188	-	Calcineurin-like metallo-phosphoesterase superfamily protein
AT4G01830	1.56188	ABCB5	ABC transporter B family member 5
AT5G45210	1.56188	-	Disease resistance protein (TIR-NBS-LRR class) family
AT1G55980	1.56188	-	FAD/NAD(P)-binding oxidoreductase family protein
AT1G78720	1.56188	-	F9K20.24 protein
AT3G52790	1.56188	-	At3g52790
AT4G16857	1.56188	-	Disease resistance protein (TIR-NBS-LRR class) family protein
AT4G37095	1.56188	-	Unknown protein
AT5G38212	1.56188	-	Potential natural antisense gene, locus overlaps with AT5G38210
AT5G50290	1.56188	-	Putative uncharacterized protein
AT2G01422	1.56188	--	non-coding RNA
AT3G04360	1.56188	-	Calcium-dependent lipid-binding (CaLB domain) family protein
AT3G18590	1.56188	ENODL5	ENODL5
AT3G36659	1.56188	-	Plant invertase/pectin methylesterase inhibitor superfamily protein
AT4G05110	1.56188	ATENT6	Equilibrative nucleoside transporter 6
AT5G09955	1.56188	--	non-coding RNA
AT1G34440	1.56188	-	Unknown protein
AT4G22730	1.56188	-	At4g22730
AT5G09470	1.56188	PUMP6	DIC3
AT5G44120	1.56188	CRA1	12S seed storage protein CRA1
AT5G01320	1.56188	PDC4	Pyruvate decarboxylase 4
AT5G09978	1.56188	PEP7	Elicitor peptide 7
AT5G22560	1.56188	-	Emb|CAB72473.1
AT5G27060	1.56188	AtRLP53	Receptor like protein 53
AT2G22590	1.56188	UGT91A1	UDP-glycosyltransferase 91A1
AT3G14470	1.56188	RPPL1	Putative disease resistance RPP13-like protein 1
AT4G01593	1.56188	-	Other RNA
AT4G24890	1.56188	PAP24	Probable inactive purple acid phosphatase 24
ATMG01220	1.56188	ORF113	Uncharacterized mitochondrial protein AtMg01220
AT1G75050	1.56188	-	Pathogenesis-related thaumatin-like protein protein
AT2G17770	1.56188	ATBZIP27	Basic region/leucine zipper motif 27
AT2G21220	1.56188	-	Putative auxin-regulated protein
AT3G03272	1.56188	-	Prolamin-like protein (DUF1278)
AT4G00210	1.56188	LBD31	LOB domain-containing protein 31
AT4G15390	1.56188	-	HSR201 like protein
AT4G38000	1.56188	DOF4.7	DOF4.7	DNA binding with one finger 4.7
AT5G44063	1.56188	--	hypothetical protein
AT4G27850	1.56188	-	Glycine-rich family protein
AT5G37420	1.56188	-	Similarity to unknown protein
AT1G78520	1.56188	-	Carbohydrate-binding X8 domain-containing protein
AT2G25940	1.56188	ALPHA-VPE	Vacuolar-processing enzyme alpha-isozyme
AT3G02705	1.56188	--	non-coding RNA
AT3G10910	1.56188	ATL72	RING-H2 finger protein ATL72
AT3G22830	1.56188	HSFA6B	Heat stress transcription factor A-6b
AT3G57460	1.56188	-	Catalytic/ metal ion binding / metalloendopeptidase/ zinc ion binding protein
AT5G54690	1.56188	GAUT12	Probable galacturonosyltransferase 12
AT5G48890	1.56188	LATE	LATE	Encodes a C(2) H(2) -type zinc-finger transcriptional regulator and is expressed in the leaf vasculature and the vegetative shoot apical meristem and controls the transition to flowering
AT4G31354	1.56188	-	Unknown protein
AT4G39110	1.56188	-	Probable receptor-like protein kinase At4g39110
AT2G36660	1.56188	PAB7	Polyadenylate-binding protein 7
AT5G60310	1.56188	LECRK110	Putative L-type lectin-domain containing receptor kinase I.10
AT2G48130	1.56188	-	Protease inhibitor/seed storage/lipid transfer protein (LTP) family protein
AT3G54490	1.56188	NRPE5C	DNA-directed RNA polymerase V subunit 5C
AT4G24170	1.56188	KIN7I	Kinesin-like protein KIN-7I
AT5G18730	1.56188	-	Molecular chaperone, heat shock protein, Hsp40, DnaJ (InterPro:IPR015609)
AT5G47350	1.56188	-	Alpha/beta-Hydrolases superfamily protein
AT3G05905	1.56188	-	Other RNA
AT5G46050	1.56188	NPF5.2	Protein NRT1/ PTR FAMILY 5.2
AT1G04877	1.56188	--	non-coding RNA
AT1G04490	1.56188	-	At1g04490
AT5G13910	1.56188	LEP	LEP
AT5G53980	1.56188	ATHB-52	Homeobox-leucine zipper protein ATHB-52
AT2G17060	1.56188	-	TIR-NBS-LRR class disease resistance protein
AT3G02330	1.56188	PCMP-E90	Pentatricopeptide repeat-containing protein At3g02330
AT1G14100	1.56188	FUT8	FUT8
AT3G05680	1.55965	EMB2016	Embryo defective 2016
AT5G56860	1.55946	GATA21	GATA transcription factor 21
AT4G35800	1.55789	NRPB1	DNA-directed RNA polymerase subunit
AT3G57240	1.55223	BG3	Probable glucan endo-1,3-beta-glucosidase BG3
AT1G49340	1.55	PI4KA1	Phosphatidylinositol 4-kinase alpha 1
AT3G60860	1.54907	BIG2	Brefeldin A-inhibited guanine nucleotide-exchange protein 2
AT1G55540	1.54846	NUP214	Nuclear pore complex protein NUP214
AT4G32700	1.54846	TEB	Helicase and polymerase-containing protein TEBICHI
AT5G24350	1.54766	-	Secretory pathway Sec39 (InterPro:IPR013244)
AT1G71010	1.5452	FAB1C	Putative 1-phosphatidylinositol-3-phosphate 5-kinase FAB1C
AT4G02510	1.54438	TOC159	Translocase of chloroplast 159, chloroplastic
AT1G16270	1.54312	-	F3O9.7 protein
AT1G62870	1.54127	-	F16P17.2 protein
AT5G60900	1.54053	RLK1	Receptor-like protein kinase 1
AT5G15010	1.53243	-	Pentatricopeptide repeat-containing protein At5g15010, mitochondrial
AT1G80070	1.52351	PRP8A	SUS2
AT2G15042	1.52288	-	Leucine-rich repeat (LRR) family protein
AT4G26150	1.52256	GATA22	Putative GATA transcription factor 22
AT1G33390	1.52123	FAS4	FAS4
AT4G32620	1.51957	-	Enhancer of polycomb-like transcription factor protein
AT1G50030	1.51748	TOR	TOR
AT1G80280	1.51378	-	Alpha/beta-Hydrolases superfamily protein
AT5G02190	1.50941	PCS1	Aspartic proteinase PCS1
AT5G41790	1.50779	CIP1	COP1-interactive protein 1
AT3G24780	1.50743	-	Putative uncharacterized protein
AT5G39500	1.50577	GNL1	ARF guanine-nucleotide exchange factor GNL1
AT4G00060	1.50529	MEE44	Nucleotidyltransferase family protein
AT2G27610	1.50416	PCMP-H60	Pentatricopeptide repeat-containing protein At2g27610
AT1G28420	1.50377	RLT1	Homeobox-DDT domain protein RLT1
AT1G73810	1.50048	-	Core-2/I-branching beta-1,6-N-acetylglucosaminyltransferase-like protein
AT1G58250	1.49655	SAB	Hypersensitive to PI starvation 4
AT1G76810	1.49646	-	Eukaryotic translation initiation factor 2 (EIF-2) family protein
AT1G11710	1.49629	-	Pentatricopeptide repeat-containing protein At1g11710, mitochondrial
AT1G77460	1.49331	CSI3	Protein CELLULOSE SYNTHASE INTERACTIVE 3
AT1G57630	1.49149	-	Disease resistance protein RPP1-WsB, putative
AT3G04690	1.48881	ANX1	ANX1
AT5G27100	1.48788	GLR2.1	Glutamate receptor 2.1
AT4G04970	1.48718	CALS11	Callose synthase 11
AT3G05370	1.48593	AtRLP31	AT3g05370/T12H1_34
AT1G16710	1.48316	HAC12	Histone acetyltransferase HAC12	Encodes an enzyme with histone acetyltransferase activity that can use both H3 and H4 histones as substrates. No single prior lysine acetylation is sufficient to block HAC12 acetylation of the H3 or H4 peptides, suggesting that HAC12 can acetylate any of several lysines present in the peptides.
AT1G64790	1.4805	ILA	Protein ILITYHIA
AT5G39420	1.47941	cdc2cAt	At5g39420
AT3G21310	1.47941	-	Core-2/I-branching beta-1,6-N-acetylglucosaminyltransferase family protein
AT2G40850	1.47941	PI4KG1	Phosphatidylinositol 4-kinase gamma 1
AT1G08050	1.47287	-	C3HC4-type RING finger-containing protein
AT2G16485	1.47277	NERD	Zinc finger CCCH domain-containing protein 19
AT5G13390	1.47105	NEF1	No exine formation 1
AT2G25050	1.46995	-	Actin-binding FH2 (Formin Homology) protein
AT3G47890	1.46835	-	Ubiquitin carboxyl-terminal hydrolase-related protein
AT3G19020	1.46766	PEX1	Pollen-specific leucine-rich repeat extensin-like protein 1
AT1G08260	1.46657	POL2A	DNA polymerase epsilon catalytic subunit A
AT5G10380	1.46585	ATL55	E3 ubiquitin-protein ligase RING1
AT1G62030	1.46436	-	Cysteine/histidine-rich C1 domain-containing protein
AT5G01730	1.46234	SCAR4	Protein SCAR4
AT2G35075	1.46234	-	Unknown protein
AT5G47590	1.46234	-	Heat shock protein HSP20/alpha crystallin family protein
AT1G27180	1.46234	-	TIR-NBS-LRR class disease resistance protein
AT5G61140	1.45804	BRR2C	DExH-box ATP-dependent RNA helicase DExH14
AT1G14880	1.45754	PCR1	Protein PLANT CADMIUM RESISTANCE 1
AT3G56590	1.45535	-	Hydroxyproline-rich glycoprotein family protein
AT5G57250	1.45373	-	Pentatricopeptide repeat-containing protein At5g57250, mitochondrial
AT3G05340	1.45084	PCMP-E83	Pentatricopeptide repeat-containing protein At3g05340
AT4G15720	1.45084	PCMP-H1	Pentatricopeptide repeat-containing protein At4g15720
AT1G77300	1.44878	EFS	Histone methyltransferases(H3-K4 specific);histone methyltransferases(H3-K36 specific)	Encodes a protein with histone lysine N-methyltransferase activity required specifically for the trimethylation of H3-K4 in FLC chromatin (and not in H3-K36 dimethylation). Acts as an inhibitor of flowering specifically involved in the autonomous promotion pathway. EFS also regulates the expression of genes involved in carotenoid biosynthesis.Modification of histone methylation at the CRTISO locu…
AT2G03140	1.44523	-	Alpha/beta-Hydrolases superfamily protein
AT3G50380	1.44348	-	Vacuolar protein sorting-associated protein, putative (DUF1162)
AT3G22790	1.43948	NET1A	Protein NETWORKED 1A
AT4G13750	1.43926	NOV	Nuclear factor NO VEIN
AT1G04120	1.43906	ABCC5	MRP5
AT4G18050	1.43635	PGP9	P-glycoprotein 9
AT2G40050	1.43635	-	Cysteine/histidine-rich C1 domain-containing protein
AT4G00880	1.43635	-	AT4g00880 protein
AT1G30900	1.43635	VSR6	Vacuolar-sorting receptor 6
AT5G48780	1.43635	-	Disease resistance protein (TIR-NBS class)
AT4G15320	1.43635	ATCSLB06	Cellulose synthase-like B6
AT5G38200	1.43635	-	Class I glutamine amidotransferase-like protein
ATCG00380	1.43635	RPS4	30S ribosomal protein S4, chloroplastic
AT5G07980	1.43635	-	Dentin sialophosphoprotein-like protein
AT3G55200	1.43396	SAP130A	Spliceosome-associated protein 130 B
AT5G03280	1.43287	EIN2	Ethylene-insensitive protein 2
AT3G27325	1.43182	-	Hydrolases, acting on ester bond
AT3G48060	1.42977	-	BAH and TFIIS domain-containing protein
AT5G67470	1.42898	FH6	Formin-like protein 6
AT4G00800	1.42783	-	Transducin family protein / WD-40 repeat family protein
AT2G32940	1.42757	AGO6	Protein argonaute 6
AT4G25000	1.42757	AMY1	Alpha-amylase 1
AT5G10020	1.42699	-	Probable inactive receptor kinase At5g10020
AT5G60250	1.42437	-	C3H4 type zinc finger protein
AT5G64810	1.42437	WRKY51	Probable WRKY transcription factor 51
AT5G15280	1.42215	-	Pentatricopeptide repeat-containing protein At5g15280
AT5G14350	1.4217	-	Pentatricopeptide repeat repeat-containing protein
AT5G65683	1.42052	-	C3H4 type zinc finger protein
AT2G43800	1.41838	FH2	Formin-like protein
AT4G17330	1.41815	ATG2484-1	G2484-1 protein
AT2G47680	1.41566	-	DExH-box ATP-dependent RNA helicase DExH8
AT3G59290	1.41432	EPSIN3	Clathrin interactor EPSIN 3
AT1G13980	1.41268	GN	ARF guanine-nucleotide exchange factor GNOM
AT3G44940	1.41101	-	Enabled-like protein (DUF1635)
AT2G35630	1.41067	MOR1	Protein MOR1
AT1G70060	1.41054	SNL4	Paired amphipathic helix protein Sin3-like 4
AT4G39400	1.41019	BRI1	Protein BRASSINOSTEROID INSENSITIVE 1	Encodes a plasma membrane localized leucine-rich repeat receptor kinase involved in brassinosteroid signal transduction. BRI1 ligand is brassinolide which binds at the extracellular domain. Binding results in phosphorylation of the kinase domain which activates the BRI1 protein leading to BR responses. Residue T-1049 and either S-1044 or T-1045 were essential for kinase function in vitro and norm…
AT1G61310	1.40987	-	LRR and NB-ARC domains-containing disease resistance protein
AT1G01700	1.40987	ATROPGEF2	RHO guanyl-nucleotide exchange factor 2
AT5G61340	1.40987	-	Putative uncharacterized protein
AT2G35110	1.40965	NAP1	Protein NAP1
AT1G08060	1.40847	MOM	ATP-dependent helicase family protein
AT5G13000	1.40837	CALS3	Callose synthase 3
AT1G57560	1.40576	AtMYB50	At1g57560
AT5G02310	1.40505	PRT6	E3 ubiquitin-protein ligase PRT6
AT5G17760	1.40433	-	AAA-ATPase At5g17760
AT3G28040	1.40268	-	Probably inactive leucine-rich repeat receptor-like protein kinase At3g28040
AT2G21390	1.40242	-	Coatomer subunit alpha-2
AT3G07520	1.40141	GLR1.4	Glutamate receptor 1.4
AT5G11530	1.40094	EMF1	Protein EMBRYONIC FLOWER 1
AT1G24300	1.40094	-	GYF domain-containing protein
AT2G46560	1.40027	-	Transducin family protein / WD-40 repeat family protein
AT5G42950	1.39898	-	GYF domain-containing protein
AT5G12400	1.39838	-	PHD-finger and DNA binding domain-containing protein
AT4G28490	1.39663	RLK5	Receptor-like protein kinase 5	Controls the separation step of floral organ abscission. The mRNA is cell-to-cell mobile
AT1G58230	1.3949	-	Binding
AT2G02560	1.39306	CAND1	Cullin-associated NEDD8-dissociated protein 1
AT5G18740	1.39195	-	Domain of unknown function (DUF3444)
AT2G28920	1.39195	-	At2g28920
AT5G60610	1.39195	-	FBD-associated F-box protein At5g60610
AT2G26010	1.39195	PDF1.3	PDF1.3
AT4G05685	1.39195	--	non-coding RNA
AT2G23550	1.39195	ATMES6	Methyl esterase 6
AT2G28560	1.39195	ATRAD51B	DNA repair (Rad51) family protein
AT2G10930	1.39195	-	Putative uncharacterized protein At2g10930
AT5G05365	1.39195	-	Heavy metal transport/detoxification superfamily protein
AT5G17860	1.39195	CCX1	Cation/calcium exchanger 1
AT1G67640	1.39195	-	Lysine histidine transporter-like 2
AT1G72840	1.39195	-	TIR-NBS-LRR class disease resistance protein
AT4G03440	1.39195	-	Ankyrin repeat-containing protein
AT5G01250	1.39195	-	Alpha 1,4-glycosyltransferase family protein
AT2G47460	1.39195	MYB12	Transcription factor MYB12
AT3G13065	1.39195	SRF4	Protein STRUBBELIG-RECEPTOR FAMILY 4
AT1G72960	1.39195	-	Protein ROOT HAIR DEFECTIVE 3 homolog 1
AT5G49430	1.39195	-	WD40/YVTN repeat and Bromo-WDR9-I-like domain-containing protein
AT3G53365	1.39195	-	Unknown gene
AT3G62280	1.39195	-	GDSL esterase/lipase At3g62280
AT1G02730	1.38903	CSLD5	Cellulose synthase-like protein D5
AT2G46310	1.38603	CRF5	Ethylene-responsive transcription factor CRF5
AT5G49110	1.38291	-	Unknown protein
AT3G15030	1.38222	TCP4	TCP4
AT5G07760	1.3813	-	Formin homology 2 domain-containing protein / FH2 domain-containing protein
AT1G03190	1.37967	XPD	UVH6
AT5G45380	1.37901	DUR3	DUR3
AT5G03150	1.37684	JKD	Zinc finger protein JACKDAW
AT1G21630	1.37632	-	Calcium-binding EF-hand-containing protein
AT5G65560	1.37632	-	Pentatricopeptide repeat-containing protein At5g65560
AT2G40475	1.37604	-	Expressed protein
AT4G25420	1.37546	GA20OX1	Gibberellin 20 oxidase 1	Encodes gibberellin 20-oxidase that is involved in the later steps of the gibberellin biosynthetic pathway. Regulated by a circadian clock. Weak expression response to far red light.
AT5G44180	1.37523	RLT2	Homeobox-DDT domain protein RLT2	Homeodomain-like transcriptional regulator
AT2G35030	1.37343	PCMP-E15	Pentatricopeptide repeat-containing protein At2g35030, mitochondrial
AT4G23750	1.37314	CRF2	Ethylene-responsive transcription factor CRF2
AT2G31960	1.37229	CALS2	Callose synthase 2
AT2G20190	1.37189	CLASP	CLIP-associated protein
AT5G01560	1.37026	LECRK64	Lectin-domain containing receptor kinase VI.4
AT3G11402	1.36923	-	Cysteine/Histidine-rich C1 domain family protein
AT1G67000	1.36923	LRK10L-2.8	LEAF RUST 10 DISEASE-RESISTANCE LOCUS RECEPTOR-LIKE PROTEIN KINASE-like 2.8
AT3G01570	1.36923	-	Oleosin 5
AT1G79110	1.36706	BRG2	Probable BOI-related E3 ubiquitin-protein ligase 2
AT4G36180	1.36394	-	Probable LRR receptor-like serine/threonine-protein kinase At4g36180
AT1G50270	1.36257	PCMP-E42	Pentatricopeptide repeat-containing protein At1g50270
AT1G68790	1.36249	CRWN3	Protein CROWDED NUCLEI 3
AT5G16860	1.36158	PCMP-H92	Pentatricopeptide repeat-containing protein At5g16860
AT1G02060	1.36024	-	Pentatricopeptide repeat-containing protein At1g02060, chloroplastic
AT3G18020	1.36024	-	Pentatricopeptide repeat-containing protein At3g18020
AT3G08850	1.35988	RAPTOR1	RAPTOR1B
AT3G07540	1.35957	FH10	Formin-like protein 10
AT1G03830	1.35752	-	Guanylate-binding protein
AT5G42140	1.35669	-	Regulator of chromosome condensation (RCC1) family with FYVE zinc finger domain
AT5G66850	1.35665	MAPKKK5	Mitogen-activated protein kinase kinase kinase 5
AT2G39430	1.35543	DIR9	Dirigent protein 9
AT4G03875	1.35543	--	non-coding RNA
AT5G37450	1.35543	-	Leucine-rich repeat protein kinase family protein
AT1G53875	1.35543	-	LURP-one-like protein
AT2G19390	1.35543	-	Expressed protein
AT1G27170	1.35543	-	Transmembrane receptors / ATP binding protein
AT5G17680	1.35543	-	Disease resistance protein-like
AT1G50240	1.35543	TIO	Serine/threonine-protein kinase TIO
AT3G50590	1.35513	-	Transducin/WD40 repeat-like superfamily protein
AT1G22060	1.35493	-	FBD, F-box and Leucine Rich Repeat domains containing protein
AT3G14270	1.35286	FAB1B	1-phosphatidylinositol-3-phosphate 5-kinase FAB1B
AT1G05420	1.35131	ATOFP12	Ovate family protein 12
AT1G77760	1.35037	NIA1	Nitrate reductase
AT2G42800	1.34972	AtRLP29	RLP29
AT3G63180	1.34907	ATTKL	TIC-like protein
AT3G25020	1.34888	AtRLP42	Leucine-rich repeat disease resistance protein-like
AT4G32920	1.34854	-	Glycine-rich protein
AT3G48050	1.34638	-	Protein SUO
AT5G46330	1.34615	FLS2	Non-specific serine/threonine protein kinase
AT2G40230	1.34574	-	Putative CoA-dependent acyltransferase
AT1G15780	1.34516	-	Unknown protein
AT2G16870	1.34506	-	Disease resistance protein (TIR-NBS-LRR class), putative
AT2G41700	1.34341	ABCA1	ABC transporter A family member 1
AT1G62970	1.34316	-	Chaperone DnaJ-domain containing protein
AT5G01770	1.34287	RAPTOR2	Regulatory-associated protein of TOR 2
AT5G13530	1.34274	KEG	E3 ubiquitin-protein ligase KEG
AT3G28540	1.34256	-	AAA-ATPase At3g28540
AT2G02480	1.34256	STI	Protein STICHEL
AT1G46264	1.34191	HSFB4	Heat stress transcription factor B-4
AT5G05240	1.34149	-	Uncharacterised conserved protein (UCP030365)
AT5G05560	1.34088	EMB2771	E3 ubiquitin ligase, putative	Encodes a subunit of the Arabidopsis thaliana E3 ubiquitin ligase complex that plays a synergistic role with APC4 both in female gametogenesis and in embryogenesis.
AT5G51200	1.33948	-	Protein of unknown function (DUF3414)
AT2G06200	1.33948	AtGRF6	Growth-regulating factor 6
AT4G02670	1.33948	AtIDD12	Indeterminate(ID)-domain 12
AT4G18780	1.33948	CESA8	Cellulose synthase
AT4G21840	1.33948	MSRB8	MSRB8
AT1G78860	1.33948	-	EP1-like glycoprotein 4
AT5G08391	1.33948	-	Putative uncharacterized protein
AT5G01330	1.33948	PDC3	Pyruvate decarboxylase 3
AT1G14850	1.33918	NUP155	NUP155
AT4G01290	1.33551	-	Putative uncharacterized protein At4g01290
AT2G29120	1.33537	GLR2.7	Glutamate receptor 2.7
AT5G18700	1.33421	RUK	Serine/threonine-protein kinase RUNKEL
AT3G13300	1.33376	VCS	Enhancer of mRNA-decapping protein 4
AT1G35660	1.33306	-	Unknown protein
AT3G13330	1.33206	PA200	PA200
AT4G30100	1.33201	-	Putative uncharacterized protein AT4g30100
AT1G01030	1.33055	NGA3	NGA3	AP2/B3-like transcriptional factor family protein
AT5G27230	1.33055	FRL5	FRIGIDA-like protein 5	Frigida-like protein
AT5G65340	1.33055	-	At5g65340
AT1G09650	1.33055	-	F-box/LRR-repeat/kelch-repeat protein At1g09650
AT2G43680	1.32945	IQD14	IQD14
AT1G04840	1.32741	PCMP-H64	Pentatricopeptide repeat-containing protein At1g04840
AT3G18230	1.32507	-	At3g18230
AT2G36970	1.32484	UGT86A1	Glycosyltransferase
AT3G55160	1.32408	-	Thyroid adenoma-associated-like protein
AT5G11700	1.32318	-	glycine-rich protein
AT5G05680	1.32174	NUP88	Nuclear pore complex protein NUP88
AT5G53440	1.31905	-	Putative uncharacterized protein
AT3G47910	1.31865	-	Ubiquitin carboxyl-terminal hydrolase-related protein
AT5G40060	1.31795	-	TIR-NBS-LRR class disease resistance protein
AT2G34680	1.31694	AIR9	Outer arm dynein light chain 1 protein
AT3G08530	1.31693	CHC2	Clathrin heavy chain 2
AT4G36550	1.31676	PUB5	U-box domain-containing protein 5
AT2G35160	1.31676	SUVH5	Histone-lysine N-methyltransferase, H3 lysine-9 specific SUVH5
AT5G55930	1.31676	OPT1	Oligopeptide transporter 1
AT1G77600	1.31572	-	ARM repeat superfamily protein
AT5G01890	1.31504	PXC2	Leucine-rich repeat receptor-like protein kinase PXC2
AT1G67140	1.31181	SWEETIE	HEAT repeat-containing protein
AT1G21580	1.30923	-	Zinc finger C-x8-C-x5-C-x3-H type family protein
AT5G27970	1.30464	-	ARM repeat superfamily protein
AT1G07810	1.30376	ECA1	Calcium-transporting ATPase 1, endoplasmic reticulum-type
AT1G69910	1.30249	LRK10L-1.5	LEAF RUST 10 DISEASE-RESISTANCE LOCUS RECEPTOR-LIKE PROTEIN KINASE-like 1.5
AT2G48110	1.30188	MED33B	Mediator of RNA polymerase II transcription subunit 33B
AT3G13980	1.30122	-	Protein BIG GRAIN 1-like A
AT4G23220	1.30111	CRK14	Cysteine-rich receptor-like protein kinase 14
AT4G29600	1.29884	CDA7	Cytidine deaminase 7
AT3G10986	1.29884	-	Protein LURP-one-related 9
AT4G23230	1.29884	CRK15	Cysteine-rich receptor-like protein kinase 15
AT5G03860	1.29884	MLS	Malate synthase
AT5G61090	1.29884	-	Gb|AAF19536.1
AT1G08967	1.29884	--	non-coding RNA
AT2G06345	1.29884	--	non-coding RNA
AT1G20400	1.29884	-	Protein of unknown function (DUF1204)
AT4G20953	1.29884	--	hypothetical protein
AT1G09155	1.29884	PP2B15	F-box protein PP2-B15
AT4G31200	1.29884	-	At4g31200
AT5G07650	1.29884	-	Actin-binding FH2 protein
AT2G04170	1.29884	-	Putative uncharacterized protein
AT2G26020	1.29884	PDF1.2B	PDF1.2b
AT4G31680	1.29884	REM8	B3 domain-containing protein REM8
AT3G03240	1.29884	-	Alpha/beta-Hydrolases superfamily protein
AT5G47530	1.29884	-	Cytochrome b561 and DOMON domain-containing protein At5g47530
AT1G04187	1.29884	--	non-coding RNA
AT1G72850	1.29884	-	Similar to part of downy mildew resistance protein RPP5
AT3G62430	1.29884	-	F-box protein At3g62430
AT1G79330	1.29884	AMC5	Metacaspase-5
AT4G27480	1.29884	-	Core-2/I-branching beta-1,6-N-acetylglucosaminyltransferase family protein
AT1G06837	1.29884	--	non-coding RNA
AT4G23030	1.29884	DTX49	Protein DETOXIFICATION 49
AT1G72000	1.29884	INVF	Probable alkaline/neutral invertase F
AT4G08505	1.29884	--	non-coding RNA
AT1G16090	1.29884	WAKL7	Wall associated kinase-like 7
AT1G05400	1.29884	-	Putative uncharacterized protein
AT3G53480	1.29884	ABCG37	ABC transporter G family member 37
AT4G14450	1.29884	-	Uncharacterized protein At4g14450, chloroplastic
AT4G21930	1.29884	-	Putative uncharacterized protein At4g21930
AT4G21440	1.29884	ATMYB102	Transcription factor MYB102
AT1G64405	1.29884	-	At1g64405	Floral organ abscission
AT1G71490	1.29884	PCMP-E67	Pentatricopeptide repeat-containing protein At1g71490
AT1G61810	1.29884	BGLU45	Beta-glucosidase 45
AT3G05152	1.29884	-	Other RNA
AT3G13784	1.29884	CWINV5	Beta-fructofuranosidase, insoluble isoenzyme CWINV5
AT1G10170	1.29612	ATNFXL1	NF-X-like 1
AT5G40340	1.2956	-	PWWP domain-containing protein
AT5G64740	1.29519	CESA6	Cellulose synthase A catalytic subunit 6 [UDP-forming]
AT4G20940	1.29506	-	Probable LRR receptor-like serine/threonine-protein kinase At4g20940
AT3G13990	1.29463	-	AT3g13990/MDC16_11
AT3G11130	1.29307	CHC1	Clathrin heavy chain 1
AT4G23440	1.2926	-	Putative uncharacterized protein AT4g23440
AT5G53460	1.29237	GLT1	Glutamate synthase 1 [NADH], chloroplastic
AT4G01920	1.28886	-	AT4g01920/T7B11_18
AT3G14940	1.28812	PPC3	Phosphoenolpyruvate carboxylase 3
AT5G15540	1.2877	EMB2773	Sister chromatid cohesion protein SCC2
AT4G11670	1.28725	-	Protein of unknown function (DUF810)
AT5G06250	1.28624	-	AP2/B3-like transcriptional factor family protein
AT3G04340	1.28591	FTSHI5	Probable inactive ATP-dependent zinc metalloprotease FTSHI 5, chloroplastic
AT1G56540	1.28357	-	Putative disease resistance protein
AT3G25500	1.28288	FH1	Formin-like protein
AT1G65010	1.28244	-	Putative WEB family protein At1g65010, chloroplastic	Encodes a microtubule-associated protein. Putative role in flower development. Comparison of SALK_061426C to Columbia wild type in normal lighting and under low light of 33 micromoles per meter-squared per second resulted in a trend toward earlier bolting in the mutant under low light (P=0.055) (Ann Stapleton and Patrick Pridgen, 2009, personal communication).
AT5G53750	1.28107	-	CBS domain-containing protein
AT3G24080	1.28094	-	KRR1 family protein
AT3G15120	1.28086	-	P-loop containing nucleoside triphosphate hydrolases superfamily protein
AT2G44940	1.27792	ERF034	Ethylene-responsive transcription factor ERF034
AT4G32670	1.27715	-	RING/FYVE/PHD zinc finger superfamily protein
AT2G46520	1.27647	CAS	Exportin-2
AT3G04490	1.27647	-	Exportin-4 protein
AT1G03080	1.27359	NET1D	Protein NETWORKED 1D
AT4G13650	1.27353	PCMP-H42	Pentatricopeptide repeat-containing protein At4g13650
AT4G29380	1.27274	-	Phosphoinositide-3-kinase, regulatory subunit 4, p150
AT5G25160	1.27237	ZFP3	ZFP3
AT4G14990	1.27083	-	Putative uncharacterized protein At4g14990
AT1G76930	1.2697	ATEXT4	Extensin 4
AT4G00930	1.26909	CIP4.1	COP1-interacting protein 4.1
AT5G21050	1.26642	-	unknown protein
AT1G18910	1.26642	-	Zinc finger protein BRUTUS-like At1g18910
AT1G36180	1.26449	ACC2	Acetyl-CoA carboxylase 2
AT5G42830	1.26449	-	HXXXD-type acyl-transferase-like protein
AT2G47440	1.26439	-	Putative uncharacterized protein At2g47440
AT3G58070	1.26379	GIS	GIS
AT1G20970	1.26334	-	proton pump interactor 1
AT3G52140	1.26334	-	Clustered mitochondria protein homolog
AT5G28320	1.26232	-	Unknown protein
AT2G38770	1.26004	EMB2765	Embryo defective 2765
AT3G23670	1.25955	KIN12B	Kinesin-like protein KIN-12B
AT3G58050	1.25923	-	Unknown protein
AT4G08850	1.25922	MIK2	MDIS1-interacting receptor like kinase 2
AT1G19220	1.25912	ARF19	Auxin response factor 19
AT1G33410	1.25885	SAR1	SAR1
AT2G01210	1.25702	ZAR1	Receptor protein kinase-like protein ZAR1
AT1G20350	1.25702	TIM17-1	Mitochondrial import inner membrane translocase subunit TIM17-1
AT2G36500	1.25702	CBSCBSPB2	CBS domain-containing protein CBSCBSPB2
AT1G53470	1.25702	MSL4	Mechanosensitive ion channel protein 4
AT1G05670	1.25702	-	Glycosyltransferase
AT4G38760	1.25577	-	Protein of unknown function (DUF3414)
AT5G14580	1.25554	PNP2	Polyribonucleotide nucleotidyltransferase 2, mitochondrial
AT3G07660	1.2555	-	Flocculation protein (DUF1296)
AT1G69440	1.25375	AGO7	Protein argonaute 7
AT5G40480	1.2518	GB210	Nuclear pore complex protein GP210
AT2G33060	1.25109	AtRLP27	Receptor like protein 27
AT5G10370	1.25084	-	ATP-dependent RNA helicase DEAH12, chloroplastic
AT1G07390	1.24993	AtRLP1	Receptor like protein 1
AT4G10550	1.24993	-	Subtilase family protein
AT2G22795	1.24934	-	Unknown protein
AT5G24710	1.24929	-	WD40 domain-containing protein
AT4G29440	1.24872	-	Regulator of Vps4 activity protein
AT4G36140	1.24744	-	Putative TIR-NBS-LRR class disease resistance protein
AT4G02715	1.24686	-	At4g02715
AT2G31865	1.24485	PARG2	Poly(ADP-ribose) glycohydrolase 2
AT1G24706	1.24319	THO2	THO complex subunit 2
AT3G27500	1.23995	-	Cysteine/Histidine-rich C1 domain family protein
AT3G63380	1.23995	ACA12	Calcium-transporting ATPase
AT1G13050	1.23995	-	F3F19.7
AT2G07727	1.23995	-	Di-haem cytochrome, transmembrane;Cytochrome b/b6, C-terminal
AT2G23520	1.23995	-	Catalytic/ pyridoxal phosphate binding protein
AT2G24300	1.23995	-	Calmodulin-binding protein [Source:TAIR;Acc:AT2G24300]
AT3G07100	1.23868	ERMO2	Protein transport protein Sec24-like At3g07100
AT1G11950	1.23715	-	Putative uncharacterized protein At1g11950
AT1G08420	1.23682	BSL2	Serine/threonine-protein phosphatase BSL2
AT1G06670	1.23471	NIH	DExH-box ATP-dependent RNA helicase DExH2
AT2G33170	1.23407	-	Probable leucine-rich repeat receptor-like protein kinase At2g33170
AT4G38230	1.23325	CPK26	Calcium-dependent protein kinase 26
AT1G77680	1.23286	SOV	Inactive exonuclease DIS3L2
AT2G41830	1.23257	-	Uncharacterized protein
AT1G31810	1.23228	FH14	Formin-like protein 14
AT5G60150	1.23217	-	Unknown protein
AT4G24610	1.23143	-	Unknown protein
AT4G14150	1.23067	KIN12A	Kinesin-like protein KIN-12A
AT4G16745	1.23067	-	Exostosin family protein
AT2G18790	1.22917	PHYB	Phytochrome
AT1G69720	1.22845	HO3	Heme oxygenase 3, chloroplastic
AT5G13010	1.22729	CUV	Pre-mRNA-splicing factor ATP-dependent RNA helicase DEAH7
AT2G25320	1.22689	-	TRAF-like family protein
AT5G61010	1.22669	ATEXO70E2	Exocyst complex component EXO70E2
AT3G03050	1.22622	CSLD3	RHD7
AT4G38180	1.22484	FRS5	Protein FAR1-RELATED SEQUENCE 5
AT5G18525	1.22484	GFS12	Protein GFS12
AT1G63020	1.22484	NRPD1	DNA-directed RNA polymerase IV subunit 1
AT5G07290	1.22416	ML4	Protein MEI2-like 4
AT2G43160	1.22307	EPSIN2	Clathrin interactor EPSIN 2
AT5G55670	1.22195	-	Putative uncharacterized protein
AT1G72410	1.22018	-	COP1-interacting protein-related protein
AT1G54710	1.21996	ATG18H	Autophagy-related protein 18h
AT5G22750	1.21927	RAD5	Putative SWI/SNF-related matrix-associated actin-dependent regulator of chromatin subfamily A member 3-like 2
AT3G45830	1.21899	-	DNA-binding protein-like
AT4G30150	1.21747	-	Nucleolar 27S pre-rRNA processing, Urb2/Npa2
AT5G58410	1.21731	-	E3 ubiquitin-protein ligase listerin
AT2G47820	1.21638	-	At2g47820
AT1G34260	1.2162	FAB1D	Putative 1-phosphatidylinositol-3-phosphate 5-kinase FAB1D
AT5G03140	1.21555	LECRK82	L-type lectin-domain containing receptor kinase VIII.2
AT3G08670	1.21552	-	At3g08670
AT4G30160	1.21532	VLN4	Villin 4
AT3G24495	1.2149	MSH7	DNA mismatch repair protein MSH7
AT3G47480	1.21395	CML47	Probable calcium-binding protein CML47
AT4G34220	1.21227	-	Receptor protein kinase-like protein At4g34220
AT5G64420	1.21193	-	DNA polymerase phi subunit
AT5G58540	1.21193	-	Protein kinase family protein
AT2G34660	1.21167	ABCC2	ABC transporter C family member 2
AT2G24230	1.21023	-	Probable LRR receptor-like serine/threonine-protein kinase At2g24230
AT4G14760	1.2098	NET1B	Protein NETWORKED 1B
AT5G42280	1.20957	-	Cysteine/histidine-rich C1 domain-containing protein
AT3G01720	1.20654	SERGT1	Peptidyl serine alpha-galactosyltransferase
AT4G34100	1.20585	SUD1	Probable E3 ubiquitin ligase SUD1
AT3G58110	1.20565	-	Putative uncharacterized protein F9D24.20
AT5G07130	1.20518	LAC13	Laccase-13
AT1G74850	1.20474	PTAC2	PTAC2
AT3G28030	1.20432	UVH3	5'-3' exonuclease family protein
AT5G07180	1.20415	ERL2	LRR receptor-like serine/threonine-protein kinase ERL2	Encodes a receptor-like kinase that, together with ER and ERL1 governs the initial decision of protodermal cells to either divide proliferatively to produce pavement cells or divide asymmetrically to generate stomatal complexes. It is also important for maintaining stomatal stem cell activity and preventing terminal differentiation of the meristemoid into the guard mother cell. When heterozygous …
AT5G19820	1.20349	emb2734	Protein EMBRYO DEFECTIVE 2734
AT1G56660	1.20308	-	F25P12.91 protein
AT5G20420	1.19931	CLSY2	SNF2 domain-containing protein CLASSY 2
ATCG00730	1.19931	PETD	Cytochrome b6-f complex subunit 4
AT3G62499	1.19931	-	Putative uncharacterized protein
AT1G52430	1.19931	-	F6D8.35 protein
AT1G65360	1.19931	AGL23	Agamous-like MADS-box protein AGL23
AT1G01900	1.19931	SBTI1.1	SBTI1.1
AT3G56100	1.19931	MRLK	Meristematic receptor-like kinase
AT1G68280	1.19931	-	Thioesterase superfamily protein
AT4G19890	1.19931	-	Pentatricopeptide repeat-containing protein At4g19890
AT5G53250	1.19931	AGP22	ATAGP22
AT5G65230	1.19931	AtMYB53	MYB transcription factor
ATCG00520	1.19931	YCF4	Photosystem I assembly protein Ycf4
AT5G04895	1.19931	-	ATP-dependent RNA helicase A-like protein
AT5G24206	1.19931	-	Other RNA
AT1G55420	1.19931	EDA11	Cysteine/histidine-rich C1 domain-containing protein
AT5G60760	1.19931	-	P-loop NTPase domain-containing protein LPA1 homolog 1
AT1G58390	1.19931	-	Probable disease resistance protein At1g58390
AT2G42270	1.19931	BRR2B	DExH-box ATP-dependent RNA helicase DExH13
AT3G53160	1.19931	UGT73C7	Glycosyltransferase
AT3G28630	1.19931	-	Actin cross-linking protein, putative (DUF569)
AT3G13898	1.19931	-	Unknown protein
AT1G01390	1.19931	-	UDP-Glycosyltransferase superfamily protein
AT5G11040	1.19853	TRS120	Trafficking protein particle complex II-specific subunit 120 homolog
AT5G44370	1.19592	ANTR5	PHT4
AT1G75310	1.19496	AUL1	Auxin-like 1 protein
AT4G02480	1.19401	-	AAA-type ATPase family protein
AT3G44050	1.19401	KIN12E	Kinesin-like protein KIN-12E
AT1G12160	1.19372	-	Flavin-containing monooxygenase FMO GS-OX-like 1
AT4G02010	1.19323	-	AT4g02010/T10M13_2
AT3G11964	1.19295	RRP5	rRNA biogenesis protein RRP5
AT5G15780	1.19112	-	At5g15780
AT3G43300	1.19026	ATMIN7	HOPM interactor 7
AT1G22770	1.19012	GI	Protein GIGANTEA	Together with CONSTANTS (CO) and FLOWERING LOCUS T (FT), GIGANTEA promotes flowering under long days in a circadian clock-controlled flowering pathway. GI acts earlier than CO and FT in the pathway by increasing CO and FT mRNA abundance. Located in the nucleus. Regulates several developmental processes, including photoperiod-mediated flowering, phytochrome B signaling, circadian clock, carbohydra…
AT5G51690	1.18883	ACS12	Probable aminotransferase ACS12
AT2G23200	1.18777	-	Probable receptor-like protein kinase At2g23200
AT4G33240	1.18739	FAB1A	1-phosphatidylinositol-3-phosphate 5-kinase FAB1A
AT4G14170	1.18336	PCMP-E17	Pentatricopeptide repeat-containing protein At4g14170
AT1G16800	1.18336	-	P-loop containing nucleoside triphosphate hydrolases superfamily protein
AT2G03380	1.18336	PCMP-E47	Pentatricopeptide repeat-containing protein At2g03380, mitochondrial
AT1G30650	1.18336	WRKY14	Probable WRKY transcription factor 14
AT1G23230	1.18307	MED23	Mediator of RNA polymerase II transcription subunit 23
AT2G34357	1.18188	-	NUC173 domain-containing protein
AT3G13100	1.17855	ABCC7	ABC transporter C family member 7
AT2G24640	1.17855	UBP19	Ubiquitin carboxyl-terminal hydrolase 19
AT5G18960	1.17697	FRS12	Protein FAR1-RELATED SEQUENCE 12
AT2G26080	1.17597	GLDP2	Glycine dehydrogenase (decarboxylating) 2, mitochondrial
AT1G75640	1.17589	-	Non-specific serine/threonine protein kinase
AT4G19820	1.17485	-	Glycosyl hydrolase family protein with chitinase insertion domain
AT5G44420	1.17485	PDF1.2A	Defensin-like protein 16
AT5G24280	1.17331	GMI1	Gamma-irradiation and mitomycin c induced 1
AT3G57060	1.17193	-	Condensin complex subunit 1
AT3G46550	1.17095	FLA4	Fasciclin-like arabinogalactan protein 4
AT3G54280	1.17013	RGD3	ROOT GROWTH DEFECTIVE 3
AT3G53840	1.16956	WAKL15	Wall-associated receptor kinase-like 15
AT3G20978	1.16956	-	Other RNA
AT1G05690	1.16956	BT3	BTB/POZ and TAZ domain-containing protein 3
AT3G05140	1.16956	RBK2	RBK2
AT5G57640	1.16956	-	GCK domain-containing protein
AT1G69280	1.16956	-	Putative uncharacterized protein At1g69280
AT5G23270	1.16956	STP11	Sugar transport protein 11
AT1G80410	1.16707	EMB2753	Tetratricopeptide repeat-containing protein
AT4G02460	1.16536	PMS1	DNA mismatch repair protein PMS1
AT1G17750	1.16454	PEPR2	Leucine-rich repeat receptor-like protein kinase PEPR2
AT5G11590	1.16454	DREB3	Dehydration-responsive element-binding protein 3
AT5G37020	1.16439	ARF8	Auxin response factor
AT3G62150	1.16353	ABCB21	ABC transporter B family member 21
AT5G56220	1.16247	-	Putative uncharacterized protein At5g56220
AT1G62020	1.16162	-	Coatomer subunit alpha
AT2G15760	1.16134	-	At2g15760
AT1G72830	1.16134	HAP2C	Nuclear transcription factor Y subunit A-3
AT3G16030	1.16134	CES101	Lectin protein kinase family protein
AT3G26570	1.16096	PHT2;1	phosphate transporter 2;1
AT5G24530	1.16066	DMR6	Protein DOWNY MILDEW RESISTANCE 6
AT1G02110	1.16059	-	bZIP-like protein
AT3G62700	1.16016	ABCC14	ABC transporter C family member 14
AT4G11380	1.15905	-	Beta-adaptin-like protein B
AT3G03440	1.15824	-	ARM repeat superfamily protein
AT4G20270	1.15784	BAM3	Leucine-rich repeat receptor-like serine/threonine-protein kinase BAM3	Encodes a CLAVATA1-related receptor kinase-like protein required for both shoot and flower meristem function. It has a broad expression pattern and is involved in vascular strand development in the leaf, control of leaf shape, size and symmetry, male gametophyte development and ovule specification and function. The mRNA is cell-to-cell mobile
AT3G54670	1.15733	SMC1	Structural maintenance of chromosomes protein 1
AT3G03680	1.15655	-	C2 calcium/lipid-binding plant phosphoribosyltransferase family protein
AT3G22270	1.1564	-	Topoisomerase II-associated protein PAT1
AT5G20320	1.15588	DCL4	Dicer-like protein 4
AT3G46990	1.15525	-	DUF740 family protein, putative (DUF740)
AT5G04930	1.15436	ALA1	Phospholipid-transporting ATPase
AT3G05040	1.14955	HST	ARM repeat superfamily protein
AT4G12330	1.14684	CYP706A7	Cytochrome P450, family 706, subfamily A, polypeptide 7
AT5G49690	1.14684	UGT91C1	UDP-glycosyltransferase 91C1
AT1G69880	1.14684	TRX8	Thioredoxin H8
AT1G66465	1.14684	-	Transmembrane protein
ATCG00030	1.14684	TRNK	Lysine tRNA
AT4G37682	1.14684	-	Protein of unknown function (DUF1399)
AT1G17345	1.14684	-	At1g17345
AT2G20815	1.14684	QWRF3	Family of unknown function (DUF566)
AT2G34830	1.14684	WRKY35	WRKY DNA-binding protein 35
AT1G79060	1.14684	-	At1g79060
AT1G21110	1.14684	IGMT3	Indole glucosinolate O-methyltransferase 3
AT3G44340	1.146	CEF	Protein transport protein Sec24-like CEF
AT4G38440	1.14486	IYO	Transcriptional elongation regulator MINIYO
AT4G01020	1.14451	-	ATP-dependent RNA helicase DEAH11, chloroplastic
AT4G16310	1.14421	LDL3	Lysine-specific histone demethylase 1 homolog 3
AT5G11510	1.14409	MYB3R4	Transcription factor MYB3R-4
AT2G16640	1.14242	TOC132	Translocase of chloroplast 132, chloroplastic
AT5G20830	1.14197	SUS1	Sucrose synthase 1
AT5G64270	1.14142	-	Nuclear protein-like
AT5G47690	1.14139	-	Uncharacterized binding protein
AT1G77280	1.1413	-	Protein kinase protein with adenine nucleotide alpha hydrolases-like domain
AT4G39350	1.14073	CESA2	Cellulose synthase
AT3G51120	1.14028	-	DNA binding;zinc ion binding;nucleic acid binding;nucleic acid binding
AT1G74600	1.14005	PCMP-E69	Pentatricopeptide repeat-containing protein At1g74600, chloroplastic
AT1G15290	1.13975	-	Tetratricopeptide repeat-containing protein
AT5G66770	1.13956	SCL4	Scarecrow-like protein 4
AT1G27430	1.1388	-	GYF domain-containing protein
AT1G79490	1.1378	EMB2217	Pentatricopeptide repeat-containing protein At1g79490, mitochondrial
AT2G34940	1.13738	VSR5	VSR5
AT4G01570	1.13738	-	Pentatricopeptide repeat-containing protein At4g01570
AT1G55820	1.13445	GIP1L	GBF-interacting protein 1-like
AT5G13210	1.13445	-	AT5g13210/T31B5_30
AT5G59670	1.13378	-	Receptor-like protein kinase At5g59670
AT1G07670	1.13319	ECA4	Calcium-transporting ATPase 4, endoplasmic reticulum-type
AT4G32820	1.13219	-	Tetratricopeptide repeat domain-containing protein
AT3G02760	1.13184	-	Histidine--tRNA ligase, cytoplasmic
AT1G17070	1.13124	STIPL1	Septin and tuftelin-interacting protein 1 homolog 1
AT2G01190	1.13118	-	Expressed protein
AT1G10390	1.12904	NUP98A	Nuclear pore complex protein NUP98A
ATCG00340	1.12892	PSAB	Photosystem I P700 chlorophyll a apoprotein A2
AT4G11650	1.12892	OSM34	OSM34
AT5G25350	1.12808	EBF2	EIN3-binding F-box protein 2
AT5G16560	1.12798	KAN1	Transcription repressor KAN1	Encodes a KANADI protein (KAN) that regulates organ polarity in Arabidopsis. KAN is required for abaxial identity in both leaves and carpels, and encodes a nuclear-localized protein in the GARP family of putative transcription factors. Together with KAN2, this gene appears to be involved in the development of the carpel and the outer integument of the ovule.Along with KAN2 and KAN4, KAN1 appears …
AT1G06740	1.12666	-	MUG3
AT5G23400	1.12643	-	Disease resistance protein-like
AT1G08960	1.12614	CCX5	CCX5
AT5G49160	1.12584	DMT1	DNA (cytosine-5)-methyltransferase 1
AT4G28390	1.12578	AAC3	ADP,ATP carrier protein 3, mitochondrial
AT4G37740	1.12538	GRF2	GRF2
AT3G16890	1.12501	PPR40	Putative pentatricopeptide repeat-containing protein At3g16890, mitochondrial
AT1G33250	1.12481	-	Glycosyltransferase
AT4G19490	1.12456	VPS54	Vacuolar protein sorting-associated protein 54, chloroplastic
AT5G16910	1.12394	CSLD2	CSLD2
AT1G79560	1.12387	FTSH12	AT1G79560 protein
AT1G68690	1.12375	PERK9	Proline-rich receptor-like protein kinase PERK9
AT3G61950	1.12375	BHLH67	Transcription factor bHLH67
AT1G30400	1.12313	ABCC1	ABC transporter C family member 1
AT3G60050	1.12196	-	Pentatricopeptide repeat-containing protein At3g60050
AT2G27060	1.12183	-	Leucine-rich repeat protein kinase-like protein
AT5G61060	1.12182	HDA05	Histone deacetylase 5
AT3G55320	1.1213	ABCB20	ABC transporter B family member 20
AT1G59218	1.1213	RF9	Probable disease resistance protein RDL6
AT3G62240	1.12088	-	At3g62240
AT1G77500	1.12088	-	Putative uncharacterized protein At1g77500
AT1G64380	1.1205	ERF061	Ethylene-responsive transcription factor ERF061
AT5G16220	1.12023	-	Putative uncharacterized protein At5g16220
AT1G32810	1.11921	-	Location of EST 206I21T7, gb|N37185
AT4G35130	1.11778	PCMP-H27	Pentatricopeptide repeat-containing protein At4g35130, chloroplastic
AT1G68890	1.1168	PHYLLO	Protein PHYLLO, chloroplastic
AT4G37380	1.11581	ELI1	Pentatricopeptide repeat-containing protein ELI1, chloroplastic
AT5G04140	1.11564	GLU1	Glutamate synthase 1
AT2G45000	1.11557	NUP62	Nuclear pore complex protein NUP62
AT3G16830	1.11482	TPR2	Topless-related protein 2[
AT5G53430	1.11442	ATX5	Histone-lysine N-methyltransferase ATX5
AT5G02750	1.11442	SGR9	E3 ubiquitin-protein ligase SGR9, amyloplastic
AT5G60650	1.11442	-	Putative uncharacterized protein
AT4G20690	1.11442	-	Putative uncharacterized protein AT4g20690
AT2G19980	1.11442	-	CAP (Cysteine-rich secretory proteins, Antigen 5, and Pathogenesis-related 1 protein) superfamily protein
AT2G17260	1.11442	GLR2	Glutamate receptor 2 [Source:TAIR;Acc:AT2G17260]
AT4G28710	1.11442	XI-H	Myosin-14 [Source:UniProtKB/Swiss-Prot;Acc:F4JM19]
AT5G01700	1.11442	-	Probable protein phosphatase 2C 65
AT2G41220	1.11364	GLU2	Ferredoxin-dependent glutamate synthase 2, chloroplastic
AT1G71210	1.1125	-	Pentatricopeptide repeat-containing protein At1g71210
AT1G13040	1.11018	-	Pentatricopeptide repeat-containing protein At1g13040, mitochondrial
AT3G14900	1.10981	-	Putative uncharacterized protein At3g14900
AT3G33530	1.1097	-	Transducin family protein / WD-40 repeat family protein
AT5G16780	1.10965	DOT2	MDF	Encodes a protein belonging to SART-1 family. The gene is expressed in the basal region of the developing embryo during heart stage. Phenotypic analyses of dot2 mutants suggest that this protein plays a role in root, shoot, and flower development. dot2 mutants are dwarved plants that display an aberrant spurred leaf venation pattern and fail to flower. In the roots DOT2 appears to be require for …
AT1G28010	1.10936	ABCB14	ABC transporter B family member 14
AT3G55060	1.10816	-	CAP-gly domain linker
AT2G13370	1.10803	CHR5	Protein CHROMATIN REMODELING 5
AT1G27595	1.10776	-	Symplekin tight junction protein C-terminal
AT5G57610	1.10731	-	Octicosapeptide/Phox/Bem1p domain-containing protein kinase
AT3G01320	1.10647	SNL1	Paired amphipathic helix protein Sin3-like 1
AT5G65950	1.10628	-	Protein of unknown function
AT2G46150	1.1062	-	Late embryogenesis abundant hydroxyproline-rich glycoprotein
AT3G61780	1.10597	emb1703	Embryo defective 1703
AT1G03750	1.10467	SWI2	Switch 2
AT5G35450	1.10467	RPP8L3	Disease resistance RPP8-like protein 3
AT1G66350	1.10415	RGL1	DELLA protein RGL1	Negative regulator of GA responses, member of GRAS family of transcription factors. Also belongs to the DELLA proteins that restrain the cell proliferation and expansion that drives plant growth. RGL1 may be involved in reducing ROS accumulation in response to stress by up-regulating the transcription of superoxide dismutases. Rapidly degraded in response to GA. Involved in flower and fruit devel…
AT5G62230	1.10244	ERL1	LRR receptor-like serine/threonine-protein kinase ERL1	Encodes a receptor-like kinase that, together with ER and ERL2 governs the initial decision of protodermal cells to either divide proliferatively to produce pavement cells or divide asymmetrically to generate stomatal complexes. It is important for maintaining stomatal stem cell activity and preventing terminal differentiation of the meristemoid into the guard mother cell. Along with erl2 functio…
AT2G45350	1.10244	CRR4	Pentatricopeptide repeat-containing protein At2g45350, chloroplastic
AT5G21280	1.10244	-	At5g21280
AT1G63300	1.10244	-	Myosin heavy chain-related protein
AT5G44565	1.10244	-	Unknown protein
AT3G08800	1.10124	SIEL	Protein SIEL
AT1G23900	1.0999	GAMMA-ADR	AP-1 complex subunit gamma-1
AT3G30180	1.09977	CYP85A2	Cytochrome P450 85A2
AT5G12850	1.09973	-	Zinc finger CCCH domain-containing protein 56
AT3G02680	1.0989	NBS1	Nijmegen breakage syndrome 1 protein
AT4G03010	1.0989	-	Leucine-rich repeat family protein
AT5G42400	1.09721	ATXR7	SET domain protein 25
AT5G24390	1.09621	-	At5g24390
AT2G39350	1.09556	ABCG1	ABC transporter G family member 1
AT1G79190	1.09539	-	ARM repeat superfamily protein
AT1G71220	1.09421	EBS1	UDP-glucose:glycoprotein glucosyltransferases;transferases, transferring hexosyl groups;transferases, transferring glycosyl groups
AT2G24170	1.09402	TMN10	Transmembrane 9 superfamily member 10
AT3G12980	1.09373	HAC5	Histone acetyltransferase HAC5	Encodes an enzyme with histone acetyltransferase activity that can use both H3 and H4 histones as substrates. No single prior lysine acetylation is sufficient to block HAC5 acetylation of the H3 or H4 peptides, suggesting that HAC5 can acetylate any of several lysines present in the peptides. Di-acetylation of both lysines 9 and 14 on the H3 peptide significantly reduces the level of incorporated…
AT1G43850	1.09346	SEU	Transcriptional corepressor SEUSS	Encodes a transcriptional co-regulator of AGAMOUS, that functions with LEUNIG to repress AG in the outer floral whorls.
AT1G08730	1.09239	XI-C	Myosin-9
AT1G03020	1.09239	GRXS1	Monothiol glutaredoxin-S1
AT2G21770	1.09239	CESA9	Probable cellulose synthase A catalytic subunit 9 [UDP-forming]
AT5G38130	1.09239	-	At5g38130
AT1G02460	1.09239	-	At1g02460
AT5G54190	1.09239	PORA	PORA
AT4G38780	1.09239	-	Pre-mRNA-processing-splicing factor
AT5G53320	1.09239	-	At5g53320
AT3G51740	1.09085	IMK2	Probably inactive leucine-rich repeat receptor-like protein kinase IMK2
AT3G20280	1.09026	-	RING/FYVE/PHD zinc finger superfamily protein
AT1G10930	1.08968	RECQL4A	ATP-dependent DNA helicase Q-like 4A
AT5G04240	1.08961	ELF6	ELF6
AT1G73430	1.08947	-	Sec34-like protein
AT1G64570	1.08922	DUO3	DUO pollen 3 protein
AT1G06150	1.08912	EMB1444	Basic helix-loop-helix (bHLH) DNA-binding superfamily protein
AT1G76950	1.0883	PRAF1	PRAF1
AT1G76400	1.08823	OST1A	Dolichyl-diphosphooligosaccharide--protein glycosyltransferase subunit 1A
AT5G25930	1.08794	-	Leucine-rich repeat receptor-like protein kinase
AT2G45470	1.08716	FLA8	Fasciclin-like arabinogalactan protein 8
AT5G59900	1.08654	-	Putative pentatricopeptide repeat-containing protein At5g59900
AT1G49040	1.08577	SCD1	SCD1
AT5G17920	1.08487	MS1	5-methyltetrahydropteroyltriglutamate--homocysteine methyltransferase 1
AT4G23000	1.08383	-	Calcineurin-like metallo-phosphoesterase superfamily protein
AT4G24260	1.08383	KOR3	Endoglucanase 21
AT3G27860	1.08383	-	Tudor/PWWP/MBT superfamily protein
AT5G27330	1.08349	-	Prefoldin chaperone subunit family protein
AT4G30890	1.0822	UBP24	Ubiquitin carboxyl-terminal hydrolase 24
AT2G31970	1.08178	RAD50	DNA repair protein RAD50
AT2G38440	1.08176	SCAR2	Protein SCAR2
AT4G36520	1.08171	-	Chaperone DnaJ-domain containing protein
AT1G80490	1.08163	TPR1	Topless-related protein 1
AT4G39530	1.08054	PCMP-E52	Pentatricopeptide repeat-containing protein At4g39530
AT5G55660	1.0805	-	DEK domain-containing chromatin associated protein
AT1G05960	1.08001	-	ARM repeat superfamily protein
AT5G01930	1.08001	MAN6	Mannan endo-1,4-beta-mannosidase 6
AT2G16500	1.0794	SPE1	Arginine decarboxylase 1
AT3G09040	1.07928	-	Pentatricopeptide repeat (PPR) superfamily protein
AT5G12350	1.07919	-	Regulator of chromosome condensation-like protein with FYVE zinc finger domain-containing protein
AT5G06120	1.07914	-	Importin-beta, N-terminal domain-containing protein
AT3G23890	1.07901	TOP2	DNA topoisomerase 2
AT4G26630	1.07895	-	DEK domain-containing chromatin associated protein
AT3G19870	1.07893	-	AP-5 complex subunit beta-like protein
AT1G64140	1.07811	-	F22C12.10
AT2G43500	1.078	-	Plant regulator RWP-RK family protein
AT2G20010	1.07718	-	Putative uncharacterized protein At2g20010
AT4G33010	1.07712	GLDP1	GLDP1
ATCG00720	1.07645	PETB	Cytochrome b6
AT2G41960	1.07645	-	Putative uncharacterized protein At2g41960
AT1G78320	1.07645	GSTU23	Glutathione S-transferase U23
AT4G14970	1.07645	-	unknown protein
AT5G42760	1.07645	-	Leucine carboxyl methyltransferase
AT3G60966	1.07645	-	Putative uncharacterized protein
AT5G62730	1.07645	NPF4.7	Protein NRT1/ PTR FAMILY 4.7
AT4G26190	1.07562	-	Haloacid dehalogenase-like hydrolase (HAD) superfamily protein
AT5G47490	1.07516	SEC16B	Protein transport protein SEC16B homolog
AT5G19020	1.07509	PCMP-E42	Pentatricopeptide repeat-containing protein At5g19020, mitochondrial
AT2G18690	1.07452	-	Expressed protein
AT3G03780	1.07229	MS2	5-methyltetrahydropteroyltriglutamate--homocysteine methyltransferase 2
AT3G18630	1.07207	UNG	Uracil-DNA glycosylase
AT1G10850	1.07174	-	Leucine-rich repeat protein kinase-like protein
AT5G08230	1.07104	HULK1	Protein HUA2-LIKE 1	HUA and HUA-LIKE (HULK) genes act redundantly to regulate a subset of essential genes, with some (or all) family members also having specific functions.
AT3G08680	1.07038	-	Probable inactive receptor kinase At3g08680
AT5G67411	1.07002	SCL16	Putative scarecrow-like protein 16
AT5G20660	1.06975	-	24 kDa vacuolar protein-like
AT3G26240	1.06956	-	Cysteine/Histidine-rich C1 domain family protein
AT2G35690	1.06948	ACX1.2	Putative peroxisomal acyl-coenzyme A oxidase 1.2
AT1G71110	1.06936	-	Unknown protein
AT4G15070	1.06917	-	Cysteine/histidine-rich C1 domain-containing protein
AT1G79750	1.06901	NADP-ME4	Malic enzyme
AT5G41410	1.06834	BEL1	Homeobox protein BEL1 homolog	Homeodomain protein required for ovule identity.Loss of function mutations show homeotic conversion of integuments to carpels.Forms heterodimers with STM and KNAT1. Interacts with AG-SEP heterodimers is thought to restrict WUS expression. BEL interacts with MADS box dimers composed of SEP1(or SEP3) and AG, SHP1, SHP2 and STK. The interaction of BEL1 with AG-SEP3 is required for proper integument …
AT3G03300	1.06806	DCL2	Endoribonuclease Dicer homolog 2
ATCG00190	1.0668	RPOB	DNA-directed RNA polymerase subunit beta
AT5G20730	1.06624	NPH4	Transcriptional factor B3 family protein / auxin-responsive factor AUX/IAA-related
AT5G17910	1.06618	-	AAC35233.1
AT4G04885	1.06488	PCFS4	Polyadenylation and cleavage factor homolog 4	Encodes PCFS4 (Pcf11p-similar protein 4), a homolog of yeast polyadenylation factor Protein 1 of Cleavage Factor (Pcf11p). Regulates FCA (AT4G16280) mRNA polyadenylation. Promotes flowering time.
AT3G20200	1.06438	-	At3g20200
AT2G37960	1.06438	-	Putative uncharacterized protein
AT5G02880	1.06438	UPL4	E3 ubiquitin-protein ligase UPL4
AT2G19580	1.06438	TET2	Tetraspanin-2
AT1G13970	1.06438	-	F7A19.6 protein
AT5G16170	1.06438	-	At5g16170
AT2G36910	1.06407	ABCB1	ABC transporter B family member 1	Belongs to the family of ATP-binding cassette (ABC) transporters. Also known as AtMDR1.Possibly regulates auxin-dependent responses by influencing basipetal auxin transport in the root. Exerts nonredundant, partially overlapping functions with the ABC transporter encoded by AT3G28860. PGP1 mediates cellular efflux of IAA and interacts with PIN genes that may confer an accelerated vectoral compone…
AT1G06950	1.06364	TIC110	Protein TIC110, chloroplastic
AT2G25170	1.06279	PKL	Chromatin remodeling factor CHD3 (PICKLE)
AT5G65080	1.06231	MAF5	K-box region and MADS-box transcription factor family protein	Is upregulated during vernalization and regulates flowering time. Encodes MADS-domain protein. Two variants encoding proteins of 198 and 184 amino acids have been reported.
AT3G13530	1.06195	M3KE1	MAP3K epsilon protein kinase 1
AT5G65700	1.06085	BAM1	Leucine-rich repeat receptor-like serine/threonine-protein kinase BAM1	Encodes a CLAVATA1-related receptor kinase-like protein required for both shoot and flower meristem function. Very similar to BAM2,with more than 85% a.a. identity. It has a broad expression pattern and is involved in vascular strand development in the leaf, control of leaf shape, size and symmetry, male gametophyte development and ovule specification and function. Anthers of double mutants (bam1…
AT5G49900	1.06057	-	Non-lysosomal glucosylceramidase
AT1G48110	1.06014	ECT7	evolutionarily conserved C-terminal region 7
AT3G62360	1.05974	-	Carbohydrate-binding-like fold
AT3G01780	1.05938	TPLATE	Protein TPLATE
AT1G08350	1.05811	TMN5	Transmembrane 9 superfamily member
AT1G01040	1.05783	DCL1	Endoribonuclease Dicer-like 1	Encodes a Dicer homolog. Dicer is a RNA helicase involved in microRNA processing. Mutations in this locus can result in embryo lethality. Embryo shape at seed maturity is globular-elongate. Other mutants convert the floral meristems to an indeterminate state, others yet show defects in ovule development. mRNA is expressed in all shoot tissues. DCL1 is able to produce miRNAs and siRNAs. The mRNA i…
AT3G63070	1.05757	HULK3	Protein HUA2-LIKE 3
AT4G32070	1.05753	Phox4	Protein PHOX4
AT3G56270	1.0574	-	WEB family protein At3g56270
AT1G76740	1.0574	-	Putative uncharacterized protein F28O16.11
AT3G19740	1.05648	-	P-loop containing nucleoside triphosphate hydrolases superfamily protein
AT5G67100	1.05648	POLA	DNA polymerase alpha catalytic subunit
AT3G10310	1.05557	-	P-loop nucleoside triphosphate hydrolases superfamily protein with CH (Calponin Homology) domain-containing protein
AT2G39480	1.05557	ABCB6	ABC transporter B family member 6
AT2G41560	1.05553	ACA4	Calcium-transporting ATPase 4, plasma membrane-type
AT5G48310	1.05539	-	Putative uncharacterized protein
AT1G65180	1.05492	-	C1 domain-containing protein
AT5G60930	1.05492	-	P-loop containing nucleoside triphosphate hydrolases superfamily protein
AT2G45900	1.05492	-	TRM13
AT5G45240	1.05492	-	TIR-NBS-LRR class disease resistance protein
AT4G16250	1.05442	PHYD	Phytochrome D
AT1G20840	1.05392	MSSP1	TMT1
AT5G24010	1.05388	-	Probable receptor-like protein kinase At5g24010
AT5G66950	1.05364	-	Catalytic/ pyridoxal phosphate binding protein
AT1G61690	1.05359	-	At1g61690
AT4G29050	1.05353	-	Concanavalin A-like lectin protein kinase family protein
AT5G56240	1.05321	-	BEST Arabidopsis thaliana protein match is: hapless 8
AT2G36850	1.05126	CALS10	Callose synthase 10
AT1G09620	1.05123	-	Leucine--tRNA ligase, cytoplasmic
AT4G20850	1.05009	TPP2	Tripeptidyl-peptidase 2
AT1G30420	1.04967	ABCC11	ABC transporter C family member 11
AT3G23900	1.04899	-	RNA recognition motif (RRM)-containing protein
AT4G20740	1.0483	-	Pentatricopeptide repeat-containing protein At4g20740
AT2G26790	1.0473	-	Pentatricopeptide repeat-containing protein At2g26790, mitochondrial
AT5G65970	1.0473	MLO10	MLO-like protein 10
AT1G74180	1.0473	AtRLP14	Receptor like protein 14
AT3G15200	1.0473	-	Putative pentatricopeptide repeat-containing protein At3g15200
AT4G02070	1.04633	MSH6	DNA mismatch repair protein MSH6
AT5G51350	1.04438	-	Leucine-rich repeat receptor-like protein kinase
AT1G05380	1.04425	-	Acyl-CoA N-acyltransferase with RING/FYVE/PHD-type zinc finger protein
AT2G20250	1.04403	-	Unknown protein
AT4G16540	1.04403	-	Heat shock protein HSP20/alpha crystallin family protein
AT4G31490	1.0427	-	Coatomer subunit beta-2
AT1G25540	1.0425	MED25	Mediator of RNA polymerase II transcription subunit 25	Encodes a nuclear protein that acts in a phyB pathway (but downstream of phyB) and induces flowering in response to suboptimal light conditions. PFT1 promotes flowering in CO dependent and independent pathways and integrates several environmental stimuli, such as light quality and JA-dependent defenses. Mutants are hypo-responsive to far-red and hyper-responsive to red light and flower late under…
AT5G45260	1.0421	RRS1	Disease resistance protein RRS1
AT5G64280	1.04187	DIT2-2	Dicarboxylate transporter 2.2, chloroplastic
AT5G46070	1.04162	-	Guanylate-binding protein
AT5G59920	1.04104	ULI3	ULI3
AT1G77030	1.04039	RH29	Putative DEAD-box ATP-dependent RNA helicase 29
AT3G57940	1.04024	-	RNA cytidine acetyltransferase 2
AT2G33435	1.04011	-	RNA-binding (RRM/RBD/RNP motifs) family protein
AT4G32640	1.04002	-	Protein transport protein Sec24-like At4g32640
AT1G73370	1.03992	SUS6	Sucrose synthase
AT1G68720	1.03973	TADA	tRNA(adenine(34)) deaminase, chloroplastic
AT3G06480	1.03956	RH40	DEAD-box ATP-dependent RNA helicase 40
AT3G05270	1.03946	FPP3	Filament-like plant protein 3
AT4G00630	1.03907	KEA2	K(+) efflux antiporter 2
AT3G28860	1.03896	ABCB19	ABC transporter B family member 19	Encodes a member of the ATP-binding cassette (ABC) transporter family that is involved in auxin transport and is involved in postembryonic organ separation. Also known as AtMDR11 and PGP19. Possibly regulates auxin-dependent responses by influencing basipetal
AT5G64570	1.03876	BXL4	Beta-D-xylosidase 4
AT4G36830	1.03831	HOS3-1	GNS1/SUR4 membrane protein family
AT2G46400	1.03746	WRKY46	Probable WRKY transcription factor 46
AT1G09050	1.03746	-	Putative uncharacterized protein At1g09050
AT2G04620	1.03703	-	Metal tolerance protein 12
AT2G43490	1.03679	-	RAB GTPase activator protein
AT2G19110	1.03669	HMA4	Putative cadmium/zinc-transporting ATPase HMA4
AT1G75660	1.0365	XRN3	5'-3' exoribonuclease 3
AT3G57670	1.03581	WIP2	WIP2	Encodes a a C2H2/C2HC zinc finger transcription factor specifically expressed in the transmitting tract and involved in transmitting tract development and pollen tube growth.Acts redundantly with WIP4 and WIP5 to determine distal cell fate in the root. MP binds to regulatory elements within the NTT locus and likely regulates its expression
AT5G28390	1.03581	-	RNA recognition motif-containing protein
AT5G19740	1.03581	LAMP1	Probable glutamate carboxypeptidase LAMP1
AT1G33350	1.03581	PCMP-E57	Pentatricopeptide repeat-containing protein At1g33350
AT4G39050	1.03498	KIN7D	Kinesin-like protein KIN-7D, mitochondrial
AT1G12110	1.03492	NPF6.3	NRT1.1
AT5G60280	1.03425	LECRK18	L-type lectin-domain containing receptor kinase I.8
AT1G09770	1.03377	CDC5	Cell division cycle 5-like protein
AT5G06940	1.03277	-	Probably inactive leucine-rich repeat receptor-like protein kinase At5g06940
AT1G10950	1.03221	TMN1	Transmembrane 9 superfamily member 1
AT1G61140	1.03212	EDA16	SNF2, helicase and zinc finger domain-containing protein
AT1G79090	1.03206	-	AT1G79090 protein
AT4G39270	1.03188	-	Leucine-rich repeat protein kinase-like protein
AT5G27000	1.03136	KIN14G	Kinesin-like protein KIN-14G
AT3G60630	1.03136	SCL22	Scarecrow-like protein 22
AT5G47800	1.03068	-	Phototropic-responsive NPH3 family protein
AT4G01860	1.03043	-	At4g01860
AT4G27640	1.03035	-	ARM repeat superfamily protein
ATCG00350	1.02938	PSAA	Photosystem I P700 chlorophyll a apoprotein A1
AT1G54490	1.02905	XRN4	XRN4
AT5G11490	1.029	-	Beta-adaptin-like protein
AT4G01810	1.02821	-	Putative uncharacterized protein At4g01810	Sec23 homolog , forms a distinct clade with SEC23D.Mutants have defects in pollen exine patterning, tapetal development and pollen intine formation.
AT4G35890	1.02754	LARP1C	La-related protein 1C
AT3G45060	1.02754	NRT2.6	High affinity nitrate transporter 2.6
AT1G64260	1.02754	-	MuDR family transposase
AT1G74260	1.02715	PUR4	Probable phosphoribosylformylglycinamidine synthase, chloroplastic/mitochondrial
AT3G46610	1.0271	-	Pentatricopeptide repeat-containing protein At3g46610
AT3G17850	1.02705	IREH1	Probable serine/threonine protein kinase IREH1
AT4G19020	1.02659	CMT2	DNA (cytosine-5)-methyltransferase CMT2
AT5G20480	1.02638	EFR	LRR receptor-like serine/threonine-protein kinase EFR
AT5G28740	1.0252	-	Putative uncharacterized protein T32B20.g
AT3G05130	1.0247	-	Paramyosin-like protein
AT5G16280	1.02422	-	Tetratricopeptide repeat (TPR)-like superfamily protein
AT3G22470	1.02422	-	Pentatricopeptide repeat-containing protein At3g22470, mitochondrial
AT1G19720	1.02395	DYW7	Pentatricopeptide repeat-containing protein At1g19720
AT1G71410	1.02376	-	Putative uncharacterized protein At1g71410
AT4G00230	1.02296	SBT4.14	Subtilisin-like protease SBT4.14
AT2G42700	1.02272	-	vesicle-mediated transport, vesicle docking involved in exocytosis
AT5G11300	1.02272	CYCA2-2	Cyclin-A2-2
AT5G08600	1.02272	-	U3 ribonucleoprotein (Utp) family protein
AT1G12300	1.02224	-	Pentatricopeptide repeat-containing protein At1g12300, mitochondrial
AT5G02760	1.02186	-	Probable protein phosphatase 2C 67
AT3G62900	1.02154	-	CW-type Zinc Finger
AT5G14850	1.02131	-	Mannosyltransferase
AT2G25810	1.02131	TIP4-1	Aquaporin TIP4-1
AT3G44400	1.02131	-	Disease resistance protein (TIR-NBS-LRR class) family
AT5G45400	1.01998	RPA1C	Replication protein A 70 kDa DNA-binding subunit C
AT2G33490	1.01966	-	Uncharacterized protein At2g33490
AT1G04140	1.01958	-	Transducin/WD-40 repeat-containing protein
AT4G23540	1.01935	-	ARM repeat superfamily protein
AT4G39675	1.01873	-	At4g39675
AT3G51090	1.01873	-	Coiled-coil 90B-like protein (DUF1640)
AT4G19050	1.01873	-	Putative disease resistance protein At4g19050
AT4G26830	1.01873	-	O-Glycosyl hydrolases family 17 protein
AT5G46450	1.01779	-	Disease resistance protein-like
AT5G14770	1.01756	-	Pentatricopeptide repeat-containing protein At5g14770, mitochondrial
AT3G19190	1.01628	ATG2	Autophagy-related protein 2
AT1G69770	1.0161	CMT3	DNA (cytosine-5)-methyltransferase CMT3
AT1G14670	1.01605	TMN2	Transmembrane 9 superfamily member 2
AT4G12750	1.01461	-	Homeodomain-like transcriptional regulator
AT3G18730	1.01439	TSK	Protein TONSOKU
AT1G06410	1.01426	TPS7	TPS7
AT1G20720	1.01344	-	RAD3-like DNA-binding helicase protein
AT1G53600	1.01344	PCMP-E63	Pentatricopeptide repeat-containing protein At1g53600, mitochondrial
AT3G09060	1.01254	-	Pentatricopeptide repeat (PPR) superfamily protein
AT1G03530	1.01219	ATNAF1	NAF1
AT4G11270	1.01196	-	Putative uncharacterized protein AT4g11270
AT1G20760	1.01115	-	Calcium-binding EF hand-containing protein
AT3G24320	1.01086	MSH1	DNA mismatch repair protein MSH1, mitochondrial
AT4G39410	1.01086	WRKY13	WRKY13
AT2G18650	1.01086	ATL49	Putative RING-H2 finger protein ATL49
AT3G11910	1.01049	UBP13	UBP13
AT1G17600	1.01008	-	TIR-NBS-LRR class disease resistance protein
AT5G01830	1.01008	PUB16	SAUR21
AT5G55390	1.00976	EDM2	Protein ENHANCED DOWNY MILDEW 2
AT5G45520	1.00934	-	Leucine-rich repeat (LRR) family protein
AT4G15730	1.00934	-	At4g15730
AT1G28690	1.00934	PCMP-E34	Pentatricopeptide repeat-containing protein At1g28690, mitochondrial
AT3G48430	1.00934	REF6	Lysine-specific demethylase REF6
AT5G38640	1.00915	-	At5g38640
AT2G20320	1.00862	-	DENN (AEX-3) domain-containing protein
AT2G31660	1.00845	SAD2	Importin beta-like SAD2
AT1G73710	1.00768	-	Pentatricopeptide repeat-containing protein At1g73710
AT5G16210	1.00764	-	AT5g16210/T21H19_130
AT1G61850	1.00687	-	Phospholipases;galactolipases
AT3G07030	1.00654	-	Alba DNA/RNA-binding protein
AT3G08943	1.00597	-	ARM repeat superfamily protein
AT5G04020	1.00594	-	Calmodulin binding
AT1G52360	1.00506	-	Coatomer subunit beta'-2
AT3G09780	1.00493	CCR1	Serine/threonine-protein kinase-like protein CCR1
AT2G46060	1.00439	-	Putative uncharacterized protein At2g46060
AT5G58160	1.00439	FH13	Formin-like protein 13
AT1G32900	1.00439	GBSS1	Granule-bound starch synthase 1, chloroplastic/amyloplastic
AT2G01830	1.00405	AHK4	Histidine kinase 4
AT1G77620	1.00388	-	Putative uncharacterized protein T5M16.21
AT4G35870	1.00371	GFS10	CSC1-like protein At4g35870
AT5G01400	1.00353	ESP4	Putative uncharacterized protein T10O8_110
AT3G23590	1.00353	MED33A	Mediator of RNA polymerase II transcription subunit 33A
AT4G04920	1.00339	MED16	Mediator of RNA polymerase II transcription subunit 16
AT4G37640	1.00302	ACA2	Calcium-transporting ATPase
AT4G02110	1.00275	-	BRCT domain-containing protein At4g02110
AT5G12860	1.0026	DIT1	Dicarboxylate transporter 1, chloroplastic
AT3G08870	1.00245	-	Concanavalin A-like lectin protein kinase family protein
AT2G40520	1.00192	-	Nucleotidyltransferase family protein
AT5G13590	1.00148	-	Unknown protein
AT1G75030	1.00076	ATLP-3	At1g75030 [Source:UniProtKB/TrEMBL;Acc:Q9C9P9]

## Sheet: II. downregulated
Supplementary Table S1. Genes showing significant differential expression between the wild type (WT) and COL-ox1 Arabidopsis.
Table II shown genes down-regulated in COL-ox1.
TAIR ID	FoldChange	Gene name	Description
AT2G06002	-7.60805	-	Other RNA
AT1G52930	-5.74321	BRIX1-2	Ribosome biogenesis protein BRX1 homolog 2
AT3G06355	-5.54515	--	non-coding RNA
AT3G15460	-5.49341	BRIX1-1	Ribosome biogenesis protein BRX1 homolog 1
AT4G01560	-5.30512	MEE49	AT4g01560/F11O4_6
AT1G63780	-5.18094	IMP4	IMP4
AT3G28740	-4.66694	CYP81D11	Cytochrome P450 81D11
AT1G71000	-4.54665	-	Chaperone DnaJ-domain containing protein
AT3G13180	-4.53314	-	NOL1/NOP2/sun family protein / antitermination NusB domain-containing protein
ATMG00020	-4.49186	RRN26	Mitochondrial 26S ribosomal RNA protein
AT1G50000	-4.38064	-	Putative ribosomal RNA small subunit methyltransferase
AT5G40530	-4.2381	-	S-adenosyl-L-methionine-dependent methyltransferases superfamily protein
AT5G66360	-4.18571	DIM1B	Ribosomal RNA small subunit methyltransferase, mitochondrial
AT2G40470	-3.83044	LBD15	LOB domain-containing protein 15
AT5G04150	-3.83044	bHLH101	Basic helix-loop-helix (bHLH) DNA-binding superfamily protein
AT4G12480	-3.83044	EARLI1	PEARLI 1
AT2G26150	-3.75348	HSFA2	Heat stress transcription factor A-2
AT2G45780	-3.72353	-	Other RNA
AT5G52390	-3.72353	-	PAR1 protein
AT4G12500	-3.72353	-	pEARLI1-like lipid transfer protein 3
AT4G21830	-3.72353	MSRB7	Peptide methionine sulfoxide reductase B7
AT1G35290	-3.60805	ALT1	Acyl-acyl carrier protein thioesterase ATL1, chloroplastic
AT4G15100	-3.48252	SCPL30	Putative serine carboxypeptidase-like 30
AT5G57510	-3.48252	-	Putative uncharacterized protein
AT1G30700	-3.48252	-	Berberine bridge enzyme-like 8
AT2G21070	-3.47155	FIO1	Methyltransferase-like protein
AT1G01860	-3.46603	PFC1	rRNA adenine N(6)-methyltransferase
AT3G49580	-3.4016	LSU1	LSU1
AT5G28237	-3.39232	-	Tryptophan synthase
AT5G12340	-3.34501	-	Putative uncharacterized protein
AT3G15050	-3.34501	IQD10	IQ-domain 10
AT2G37870	-3.34501	-	Protease inhibitor/seed storage/lipid transfer protein (LTP) family protein
AT4G16740	-3.34501	TPS03	Tricyclene synthase, chloroplastic
AT5G44910	-3.34501	-	Similarity to disease resistance protein
AT1G10800	-3.34501	-	F20B24.22
AT2G20670	-3.31066	-	Expressed protein
AT3G55646	-3.22472	-	Putative uncharacterized protein
AT4G31100	-3.19301	WAKL17	Wall-associated receptor kinase-like 17
ATCG01060	-3.19301	PSAC	Photosystem I iron-sulfur center
ATMG00560	-3.19301	RPL2	Rpl2
AT4G20920	-3.19301	-	Double-stranded RNA-binding domain (DsRBD)-containing protein
AT2G44220	-3.19301	-	Protein of Unknown Function (DUF239)
AT5G45630	-3.08198	-	Putative uncharacterized protein
AT2G45570	-3.02309	CYP76C2	Cytochrome P450 76C2
AT3G18250	-3.02309	-	Putative membrane lipoprotein
AT5G48350	-3.02309	-	Emb|CAB82946.1
AT4G27590	-3.02309	-	Heavy metal associated domain-containing protein
AT5G21910	-3.02309	-	Putative uncharacterized protein
AT2G46455	-3.02309	-	OxaA/YidC-like membrane insertion protein
AT3G11860	-3.02309	-	F26K24.15 protein
AT1G65690	-3.02309	NHL6	NDR1/HIN1-like protein 6
AT4G06955	-3.02309	--	non-coding RNA
AT5G09125	-3.02309	--	non-coding RNA
AT2G38240	-3.02309	ANS	Probable 2-oxoglutarate-dependent dioxygenase ANS
AT2G23060	-3.02309	-	Probable N-acetyltransferase HLS1-like
AT3G22961	-3.02309	-	Paired amphipathic helix (PAH2) superfamily protein
AT4G21213	-3.02309	-	Unknown protein
AT3G51325	-2.96169	-	At3g51325
AT1G30475	-2.92998	-	AT1G30475 protein
AT4G35783	-2.92998	RTFL6	DVL17
AT3G12580	-2.91275	MED37C	Probable mediator of RNA polymerase II transcription subunit 37c
AT1G69790	-2.83044	PBL18	Probable serine/threonine-protein kinase PBL18
AT3G01015	-2.83044	-	Putative uncharacterized protein
AT4G27250	-2.83044	-	Putative uncharacterized protein At4g27250
AT5G47960	-2.83044	RABA4C	SMG1
AT1G31270	-2.83044	-	Unknown protein
AT2G34700	-2.83044	-	Pollen Ole e 1 allergen and extensin family protein
AT1G31835	-2.83044	-	Unknown protein
AT2G22290	-2.83044	RABH1D	Ras-related protein RABH1d
AT3G15500	-2.83044	NAC055	NAC3
AT3G04184	-2.83044	-	Unknown protein
AT5G45860	-2.83044	PYL11	Abscisic acid receptor PYL11
AT2G18370	-2.83044	LTP8	Non-specific lipid-transfer protein
AT5G42230	-2.83044	SCPL41	Serine carboxypeptidase-like 41
AT1G19397	-2.83044	-	Unknown protein
AT1G20120	-2.83044	-	GDSL esterase/lipase At1g20120
AT1G79180	-2.83044	ATMYB63	MYB domain protein 63
AT4G16260	-2.83044	-	Probable glucan endo-1,3-beta-glucosidase At4g16260
ATMG00030	-2.80968	ORF107A	Uncharacterized mitochondrial protein AtMg00030
AT1G12610	-2.78862	DREB1F	Dehydration-responsive element-binding protein 1F
AT1G35140	-2.73751	EXL1	Protein EXORDIUM-like 1
AT3G02840	-2.72353	-	ARM repeat superfamily protein
AT5G17165	-2.72353	-	Unknown protein
AT5G26260	-2.71611	-	F9D12.8 protein
AT3G09270	-2.68605	GSTU8	Glutathione S-transferase U8
AT5G58310	-2.68605	MES18	Methylesterase 18
AT4G37990	-2.68605	CAD8	Cinnamyl alcohol dehydrogenase 8
AT5G12030	-2.642	HSP17.7	17.7 kDa class II heat shock protein
AT3G48360	-2.63094	BT2	BTB/POZ and TAZ domain-containing protein 2
AT2G01300	-2.62212	-	Predicted by genscan and genefinder
AT5G64190	-2.60805	-	Unknown protein
AT5G27400	-2.60805	-	At5g27400
AT5G02690	-2.60805	-	At5g02690
AT4G17220	-2.60805	MAP70.5	Microtubule-associated protein 70-5
AT2G24560	-2.60805	-	GDSL esterase/lipase At2g24560
AT1G02340	-2.60805	HFR1	Transcription factor HFR1
AT2G07435	-2.60805	--	non-coding RNA
AT5G04390	-2.60805	-	C2H2-type zinc finger protein
AT3G25180	-2.60805	CYP82G1	Cytochrome P450 82G1
AT1G27380	-2.60805	RIC2	RIC2
AT5G27940	-2.60805	WPP3	WPP domain-containing protein 3
AT1G35255	-2.60805	-	Putative uncharacterized protein
AT5G03495	-2.60805	-	Putative uncharacterized protein At5g03500
AT1G50650	-2.60805	-	Stigma-specific STIG1-like protein 4
AT3G59370	-2.60805	-	At3g59370
AT1G65481	-2.60805	-	Unknown protein
AT3G26135	-2.60805	-	2-oxoglutarate/Fe(II)-dependent oxygenase family protein
AT1G48260	-2.60805	CIPK17	CBL-interacting serine/threonine-protein kinase 17
AT5G43725	-2.60805	-	Other RNA
AT1G49210	-2.60805	ATL76	E3 ubiquitin-protein ligase ATL76
AT4G13280	-2.60805	TPS12	(Z)-gamma-bisabolene synthase 1
AT2G27630	-2.60805	-	Ubiquitin carboxyl-terminal hydrolase-related protein
AT3G24500	-2.60805	MBF1C	MBF1C
AT5G51390	-2.58108	-	Unknown protein
AT5G57560	-2.55414	XTH22	Xyloglucan endotransglucosylase/hydrolase
AT1G80570	-2.54665	FBL14	F-box/LRR-repeat protein 14
AT2G09225	-2.54665	--	non-coding RNA
AT1G07400	-2.52559	HSP17.8	17.8 kDa class I heat shock protein
AT5G10250	-2.52559	DOT3	Phototropic-responsive NPH3 family protein
AT3G49570	-2.51137	LSU3	Protein RESPONSE TO LOW SULFUR 3
AT1G21550	-2.50113	CML44	Probable calcium-binding protein CML44
AT1G02610	-2.48703	-	RING/FYVE/PHD zinc finger-containing protein
AT2G14290	-2.48252	-	F-box protein At2g14290
AT1G72720	-2.48252	-	At1g72720
AT2G46790	-2.48252	APRR9	Two-component response regulator-like APRR9
AT5G12020	-2.48252	HSP17.6	17.6 kDa class II heat shock protein
ENSRNA049493787	-2.45605	U2	U2 spliceosomal RNA
AT1G54773	-2.4154	--	hypothetical protein
AT5G15960	-2.38566	KIN1	Stress-induced protein KIN1
AT5G16600	-2.34501	MYB43	MYB transcription factor
AT1G53690	-2.34501	-	DNA directed RNA polymerase, 7 kDa subunit
AT5G03395	-2.34501	--	non-coding RNA
AT1G31750	-2.34501	-	At1g31750
AT1G35183	-2.34501	-	Unknown protein
AT3G19310	-2.34501	-	MAP3K protein kinase-like protein
AT1G64940	-2.34501	CYP89A6	Cytochrome P450, family 87, subfamily A, polypeptide 6
AT5G13080	-2.34501	WRKY75	WRKY75
AT5G35110	-2.34501	-	Gb|AAD20160.1
AT5G57810	-2.34501	TET15	Tetraspanin-15
AT3G25250	-2.34501	OXI1	Serine/threonine-protein kinase OXI1
AT3G48020	-2.34501	-	At3g48020
AT5G36925	-2.34501	-	Putative uncharacterized protein
AT5G05840	-2.34501	-	Emb|CAB81597.1
AT1G26890	-2.34501	-	FBD, F-box and leucine rich repeat domain-containing protein
AT2G15170	-2.34501	-	Basic secretory protein family protein
AT2G46950	-2.34501	CYP709B2	Cytochrome P450 709B2
AT3G49300	-2.34501	-	Proline-rich family protein
AT1G02405	-2.34501	-	At1g02405
AT1G01695	-2.34501	-	TRM33
AT2G35200	-2.34501	-	Putative uncharacterized protein
AT3G46770	-2.34501	REM22	B3 domain-containing protein REM22
AT1G36580	-2.34501	-	short-chain dehydrogenase-reductase B
AT2G07695	-2.34501	-	Cytochrome C oxidase subunit II-like, transmembrane domain
AT1G58460	-2.34501	-	Unknown protein
AT3G22460	-2.34501	OASA2	O-acetylserine (thiol) lyase (OAS-TL) isoform A2
AT3G52748	-2.34501	-	Other RNA
AT4G14504	-2.34501	MIR852A	MIR852a; miRNA
AT5G18090	-2.34501	-	B3 domain-containing protein At5g18090
AT5G60180	-2.34501	APUM19	Putative pumilio homolog 19
AT2G41505	-2.34501	--	hypothetical protein
AT1G20700	-2.34501	WOX14	WUSCHEL-related homeobox 14
AT2G40710	-2.34501	-	Haemolysin-III related integral membrane protein
AT2G39200	-2.34501	MLO12	MLO-like protein
AT3G07120	-2.34501	-	At3g07120
AT3G02677	-2.34501	--	hypothetical protein
AT3G46080	-2.34501	ZAT8	Zinc finger protein ZAT8
AT4G33930	-2.34501	-	Glycine-rich protein
AT1G35515	-2.34501	MYB8	Transcription factor MYB6
AT3G19030	-2.31976	-	AT3g19030/K13E13_15
AT1G61120	-2.31259	GES	(E,E)-geranyllinalool synthase
AT1G18265	-2.2961	-	Protein FLOURY 1-like
AT5G06845	-2.2961	--	non-coding RNA
AT4G13395	-2.29348	DVL10	DVL10
AT2G20835	-2.27834	-	At2g20835
AT2G03020	-2.24548	-	Heat shock protein HSP20/alpha crystallin family protein
AT2G21820	-2.24548	-	At2g21820
AT5G50260	-2.24548	CEP1	KDEL-tailed cysteine endopeptidase CEP1
AT1G67856	-2.24548	-	RING/U-box domain-containing protein
AT5G14730	-2.22954	-	At5g14730
AT1G75490	-2.20241	DREB2D	Dehydration-responsive element-binding protein 2D
AT1G76600	-2.19467	-	Putative uncharacterized protein
AT4G21230	-2.19301	CRK27	Cysteine-rich receptor-like protein kinase 27
AT5G28646	-2.19301	WVD2	Protein WAVE-DAMPENED 2
AT1G57590	-2.19301	PAE2	Pectin acetylesterase 2
AT3G48790	-2.19301	-	Pyridoxal phosphate (PLP)-dependent transferases superfamily protein
AT3G12955	-2.19301	-	At3g12955
AT1G36675	-2.19301	-	Glycine-rich protein
AT4G35295	-2.19301	-	Putative homoserine kinase
AT5G48850	-2.1876	SDI1	ATSDI1
AT5G54585	-2.17509	-	Putative uncharacterized protein At5g54585
AT3G23880	-2.16302	-	F-box/kelch-repeat protein At3g23880
ATMG01390	-2.16109	RRN18	Mitochondrial 18S ribosomal RNA, which is a component of the 30S small subunit of mitochondrial ribosome. The rRNA is degraded by a polynucleotide phosphorylase-like protein (AtmtPNPase).
AT2G41640	-2.14508	-	At2g41640/T32G6.16
AT1G11362	-2.13856	-	Plant invertase/pectin methylesterase inhibitor superfamily protein
AT2G22810	-2.13856	ACS4	1-aminocyclopropane-1-carboxylate synthase 4
AT4G33280	-2.13856	-	AP2/B3-like transcriptional factor family protein
AT4G13885	-2.13856	-	Polynucleotidyl transferase, ribonuclease H-like superfamily protein
AT4G35190	-2.13856	LOG5	Cytokinin riboside 5'-monophosphate phosphoribohydrolase
AT2G29460	-2.12742	GSTU4	Glutathione S-transferase U4
AT1G76650	-2.12618	CML38	CML38
AT1G49500	-2.11974	-	At1g49500/F13F21_6
AT3G55970	-2.1162	JRG21	JRG21
AT4G06980	-2.11055	--	non-coding RNA
AT5G61890	-2.11055	ERF114	Ethylene-responsive transcription factor ERF114
AT2G04955	-2.11055	--	non-coding RNA
AT1G25400	-2.09674	-	At1g25400
AT2G41240	-2.09348	bHLH100	bHLH100
AT2G27830	-2.09151	-	Expressed protein
AT5G03885	-2.08198	--	hypothetical protein
AT1G07135	-2.05635	-	At1g07135
AT2G34600	-2.05625	TIFY 5B	Protein TIFY 5B
AT1G13245	-2.04481	RTFL17	At1g13245
AT4G32480	-2.04344	-	AT4g32480/F8B4_180
AT5G01520	-2.03939	-	AtAIRP2
AT3G50260	-2.02951	ERF011	Ethylene-responsive transcription factor ERF011
AT1G72220	-2.02309	ATL54	RING-H2 finger protein ATL54
AT3G56700	-2.02309	FAR6	Fatty acyl-CoA reductase 6, chloroplastic
AT2G12465	-2.02309	LCR50	Putative defensin-like protein 111
AT5G50750	-2.02309	RGP4	Probable UDP-arabinopyranose mutase 4
AT1G27110	-2.02309	-	Putative uncharacterized protein
AT4G11780	-2.02309	-	Putative uncharacterized protein
AT1G32950	-2.02309	SBT3.4	Subtilisin-like protease SBT3.4
AT1G47130	-2.02309	--	hypothetical protein
AT3G13400	-2.02309	sks13	AT3g13400/MRP15_3
AT3G49820	-2.02309	-	Putative uncharacterized protein
AT1G06577	-2.02309	--	non-coding RNA
AT3G44770	-2.02309	-	Transmembrane protein, putative
AT5G09990	-2.02309	PEP5	Elicitor peptide 5
AT5G59490	-2.02309	-	At5g59490
AT1G54575	-2.02309	-	Unknown protein
AT5G06380	-2.02309	-	Gb|AAF02136.1
AT5G49770	-2.02309	-	Probable leucine-rich repeat receptor-like protein kinase At5g49770
AT1G23560	-2.02309	-	F5O8.12 protein
AT2G25770	-2.02309	-	At2g25770
AT4G00305	-2.02309	-	RING/U-box domain-containing protein
AT4G26950	-2.02309	-	At4g26950
AT1G48940	-2.02309	ENODL6	Early nodulin-like protein 6
AT3G52510	-2.02309	-	F-box associated ubiquitination effector family protein
AT1G26762	-2.02309	-	Unknown protein
AT1G63910	-2.02309	AtMYB103	MYB transcription factor
AT3G16900	-2.02309	-	Protein LURP-one-related 13
AT4G05845	-2.02309	--	non-coding RNA
AT5G20640	-2.02309	-	Protein LURP-one-related 16
AT3G58950	-2.02309	-	Putative F-box protein At3g58950
AT5G07455	-2.02309	--	non-coding RNA
AT5G46871	-2.02309	-	Defensin-like protein 308
AT5G51451	-2.02309	RGF5	Root meristem growth factor 5
ATCG00290	-2.02309	TRNS.2	tRNA-Ser
AT1G15380	-2.02309	-	GLYI4
AT4G32535	-2.02309	--	hypothetical protein
ATMG00810	-2.02309	ORF240B	Uncharacterized mitochondrial protein AtMg00810
AT4G22610	-2.02309	-	AT4g22610/F7K2_190
AT3G03165	-2.02309	--	non-coding RNA
AT1G23760	-2.02309	PGL1	Polygalacturonase 1 beta-like protein 1
AT1G70680	-2.02309	PXG5	Probable peroxygenase 5
AT1G77765	-2.02309	-	Unknown protein
AT2G06185	-2.02309	--	non-coding RNA
AT3G07045	-2.02309	--	non-coding RNA
AT1G21890	-2.02309	-	WAT1-related protein At1g21890
AT2G37770	-2.02309	AKR4C9	Aldo-keto reductase family 4 member C9
AT4G01190	-2.02309	ATPIPK10	Phosphatidylinositol phosphate kinase 10
AT5G22430	-2.02309	-	Pollen Ole e 1 allergen and extensin family protein
AT3G09185	-2.02309	--	non-coding RNA
AT5G09480	-2.02309	-	At5g09480
AT3G57110	-2.02309	-	Exonuclease V
AT3G59435	-2.02309	--	hypothetical protein
AT5G09320	-2.02309	VPS9B	Vacuolar sorting protein 9 (VPS9) domain
AT2G35950	-2.02309	EDA12	Embryo sac development arrest 12
AT3G61118	-2.02309	-	Other RNA
AT5G43030	-2.02309	-	CHP-rich zinc finger protein-like
AT3G04640	-2.01576	-	At3g04640
AT1G72260	-2.01228	THI2.1	Thionin-2.1
AT1G21910	-2.00553	ERF012	DREB26
AT2G32150	-1.98189	-	At2g32150/F22D22.10
AT5G35480	-1.98109	-	At5g35480
AT5G05300	-1.97728	-	Gb|AAF01528.1
ATCG00630	-1.96965	PSAJ	Photosystem I reaction center subunit IX
AT1G02450	-1.9665	NIMIN-1	NIMIN1
AT5G25995	-1.96169	--	hypothetical protein
AT3G14200	-1.95989	-	Chaperone DnaJ-domain superfamily protein
AT2G29500	-1.95382	HSP17.6B	17.6 kDa class I heat shock protein 2
AT1G74930	-1.95031	ERF018	Ethylene-responsive transcription factor ERF018
AT1G28480	-1.94303	GRXC9	Glutaredoxin-C9
AT5G17350	-1.94062	-	Putative uncharacterized protein
AT2G35000	-1.92998	ATL9	E3 ubiquitin-protein ligase ATL9
AT3G06868	-1.92998	-	Putative uncharacterized protein
AT3G60550	-1.92998	CYCU2-2	Cyclin-U2-2
AT2G32650	-1.92998	-	At2g32650
AT1G49530	-1.92998	GGPP6	Geranylgeranyl pyrophosphate synthase 6, mitochondrial
AT1G07450	-1.91617	-	Tropinone reductase homolog At1g07450
AT4G20820	-1.91206	-	Berberine bridge enzyme-like 18
AT4G27654	-1.90761	-	At4g27654
AT1G79529	-1.89756	-	Other RNA
AT4G12410	-1.89756	-	Putative uncharacterized protein AT4g12410
AT2G13430	-1.89756	-	Putative uncharacterized protein At2g13430
AT5G64800	-1.89756	CLE21	CLAVATA3/ESR (CLE)-related protein 21
AT3G56230	-1.89756	-	BTB/POZ domain-containing protein At3g56230
AT3G45130	-1.89756	LAS1	Lanosterol synthase 1
AT5G03960	-1.89756	IQD12	IQ-domain 12
AT3G28960	-1.89756	AVT1I	Amino acid transporter AVT1I
AT1G09287	-1.89756	--	non-coding RNA
AT1G22500	-1.89756	ATL15	E3 ubiquitin-protein ligase ATL15
AT3G62950	-1.87708	GRXC11	Glutaredoxin-C11
AT2G40000	-1.87368	HSPRO2	Nematode resistance protein-like HSPRO2
AT2G30380	-1.87108	-	Plant protein of unknown function (DUF641)
AT4G37610	-1.86176	BT5	BTB/POZ and TAZ domain-containing protein 5
AT4G05070	-1.85617	-	AT4g05070 protein
AT5G38710	-1.85449	POX2	Proline dehydrogenase 2, mitochondrial
AT1G77450	-1.85316	NAC032	NAC032
AT2G32210	-1.85316	-	Expressed protein
AT4G02075	-1.84412	PIT1	At4g02075
AT4G11310	-1.84251	RDL4	Probable cysteine protease RDL4
AT4G28270	-1.84088	RMA2	E3 ubiquitin-protein ligase RMA2
AT1G54740	-1.83914	-	Protein of unknown function (DUF3049)
AT5G65850	-1.83044	-	F-box protein At5g65850
AT2G22600	-1.83044	-	RNA-binding KH domain-containing protein
ATCG00400	-1.83044	TRNL.1	tRNA-Leu
AT1G08293	-1.83044	--	non-coding RNA
AT2G01175	-1.83044	-	At2g01175
AT2G30830	-1.83044	-	2-oxoglutarate (2OG) and Fe(II)-dependent oxygenase-like protein
AT2G31550	-1.83044	-	SGNH hydrolase-type esterase superfamily protein
AT1G07160	-1.83044	-	PP2C-type phosphatase AP2C2
AT5G48410	-1.83044	GLR1.3	Glutamate receptor 1.3
AT4G31830	-1.83044	-	At4g31830
AT2G07655	-1.83044	--	hypothetical protein
AT3G06780	-1.8175	-	F3E22.8 protein
AT5G66300	-1.80736	NAC105	NAC domain-containing protein 105
AT2G26515	-1.80069	--	hypothetical protein
AT5G52050	-1.7936	DTX50	Protein DETOXIFICATION 50
AT2G25735	-1.79176	-	Expressed protein
AT3G56400	-1.79098	WRKY70	Probable WRKY transcription factor 70
AT1G05340	-1.78862	-	Putative uncharacterized protein
AT4G16015	-1.78862	-	Cysteine/histidine-rich C1 domain-containing protein
AT1G16820	-1.78862	-	V-ATPase-related protein
AT2G25200	-1.78163	-	At2g25200
AT5G44567	-1.77797	--	hypothetical protein
AT1G54330	-1.77797	ANAC020	NAC domain containing protein 20
AT2G22340	-1.77311	-	Putative uncharacterized protein
AT4G27657	-1.76511	-	At4g27657
AT1G06020	-1.76005	-	Probable fructokinase-3
AT5G18300	-1.76005	anac088	At5g18300
AT5G03795	-1.76005	-	Probable glycosyltransferase At5g03795
AT1G72620	-1.76005	-	Alpha/beta-Hydrolases superfamily protein
AT2G29410	-1.76005	MTPB	Metal tolerance protein B
AT1G66450	-1.76005	-	Cysteine/Histidine-rich C1 domain family protein
AT1G69490	-1.76005	NAC029	NAP
AT1G21470	-1.76005	-	CLPC homologue 1
AT4G36950	-1.76005	MAPKKK21	MAPKKK21
AT5G52020	-1.76005	ERF025	Ethylene-responsive transcription factor ERF025
ATCG00360	-1.76005	YCF3	Tetratricopeptide repeat (TPR)-like superfamily protein
AT4G27280	-1.75576	-	AT4g27280/M4I22_90
AT3G22415	-1.74298	-	At3g22415
AT1G16730	-1.73929	UP6	F17F16.6 protein
AT1G27670	-1.73929	-	At1g27670
AT1G22470	-1.73929	-	At1g22470/F12K8_18
AT1G07985	-1.73091	-	Putative uncharacterized protein
AT1G19210	-1.72936	ERF017	Ethylene-responsive transcription factor ERF017
AT1G11175	-1.7281	-	Other RNA
AT5G61600	-1.72773	ERF104	Ethylene-responsive transcription factor ERF104
AT5G52640	-1.7271	HSP90-1	Heat shock protein 90-1
AT2G28400	-1.72589	-	Putative uncharacterized protein At2g28400
AT1G11100	-1.72353	-	Putative uncharacterized protein At1g11100
AT4G15563	-1.72353	-	Unknown protein
AT3G28310	-1.72353	-	Protein of unknown function
AT3G03625	-1.72353	--	non-coding RNA
AT1G59860	-1.72353	HSP17.6A	17.6 kDa class I heat shock protein 1
AT1G52342	-1.71969	-	Putative uncharacterized protein
AT5G26010	-1.71496	-	Probable protein phosphatase 2C 72
AT5G47440	-1.71114	-	At5g47440
AT5G40630	-1.71114	-	AT5G40630 protein
AT5G61590	-1.70855	ERF107	Ethylene-responsive transcription factor ERF107
AT5G44005	-1.70333	-	At5g44005
AT1G53633	-1.70116	-	Unknown protein
AT4G33960	-1.6952	-	At4g33960
AT3G50800	-1.69479	-	Putative uncharacterized protein At3g50800
AT1G32520	-1.69294	-	Putative uncharacterized protein At1g32520
AT1G61795	-1.68605	RIC9	CRIB domain-containing protein RIC9
AT1G65330	-1.68605	PHE1	MADS-box transcription factor PHERES 1
AT3G43840	-1.68605	-	3-oxo-5-alpha-steroid 4-dehydrogenase family protein
AT1G13260	-1.68042	RAV1	AP2/ERF and B3 domain-containing transcription factor RAV1
AT1G33760	-1.6802	ERF022	Ethylene-responsive transcription factor ERF022
AT3G51910	-1.6802	HSFA7A	Heat stress transcription factor A-7a
AT4G25470	-1.67887	DREB1C	C-repeat binding factor 2
AT3G54990	-1.67516	SMZ	AP2-like ethylene-responsive transcription factor SMZ
AT2G46940	-1.67516	-	Unknown protein
AT5G63160	-1.67327	BT1	BTB/POZ and TAZ domain-containing protein 1
AT1G29500	-1.6688	SAUR66	Auxin-responsive protein SAUR66
AT4G36820	-1.66694	-	Calcium uniporter protein 1, mitochondrial
AT5G26220	-1.65884	GGCT2;1	Gamma-glutamylcyclotransferase 2-1
AT5G06320	-1.65738	NHL3	NHL3
AT1G32920	-1.65737	-	At1g32920/F9L11_25
AT1G64360	-1.64927	-	At1g64360
AT1G09950	-1.64758	RAS1	At1g09950
AT5G51440	-1.64602	HSP23.5	23.5 kDa heat shock protein, mitochondrial
AT4G33550	-1.64457	-	At4g33550
AT1G77640	-1.64457	ERF013	Ethylene-responsive transcription factor ERF013
AT1G66160	-1.64152	PUB20	U-box domain-containing protein 20
AT5G23360	-1.63288	-	GEM-like protein 7
AT3G10930	-1.6319	-	Putative uncharacterized protein At3g10930
AT4G03510	-1.62011	RMA1	E3 ubiquitin-protein ligase RMA1
AT5G54490	-1.62002	PBP1	PBP1
AT2G15960	-1.61651	-	Expressed protein
AT5G37770	-1.61406	CML24	TCH2
AT5G17820	-1.60805	-	Peroxidase superfamily protein
AT1G53410	-1.60805	-	Pre-tRNA
AT1G09867	-1.60805	--	non-coding RNA
AT1G51055	-1.60805	-	FBD-like domain family protein
AT4G37010	-1.60805	CEN2	Centrin 2
AT5G27580	-1.60805	AGL89	At5g27580
AT1G19410	-1.60805	-	FBD / leucine Rich Repeat domains containing protein
AT2G43660	-1.60805	-	Carbohydrate-binding X8 domain-containing protein
AT2G45610	-1.60805	CXE9	Probable carboxylesterase 9
AT4G20860	-1.60805	FAD-OXR	Berberine bridge enzyme-like 22
AT1G02230	-1.60805	NAC004	NAC domain-containing protein 4
AT1G52990	-1.60805	-	Thioredoxin family protein
AT2G22000	-1.60805	PEP6	Elicitor peptide 6
AT3G46900	-1.60805	COPT2	COPT2
AT5G14000	-1.60805	anac084	NAC domain containing protein 84
AT5G46610	-1.60805	ALMT14	Aluminum-activated malate transporter 14
AT1G09467	-1.60805	--	non-coding RNA
AT1G19373	-1.60805	-	snoRNA
AT4G08305	-1.60805	--	non-coding RNA
AT1G02850	-1.60805	BGLU11	Beta-glucosidase 11
AT3G28890	-1.60805	AtRLP43	Disease resistance protein-like
AT4G00680	-1.60805	ADF8	Actin depolymerizing factor 8
AT4G23780	-1.60805	-	Unknown protein
AT2G42720	-1.60805	-	F-box/LRR-repeat protein At2g42720
AT2G46990	-1.60805	IAA20	Auxin-responsive protein
AT4G17215	-1.60805	-	Pollen Ole e 1 allergen and extensin family protein
AT5G48950	-1.60805	DHNAT2	1,4-dihydroxy-2-naphthoyl-CoA thioesterase 2
AT4G29650	-1.60805	CDA4	Probable inactive cytidine deaminase 4
AT1G63930	-1.60805	ROH1	At1g63930
AT2G07787	-1.60805	-	Unknown protein
AT5G01380	-1.60805	GT-3A	Trihelix transcription factor GT-3a
AT1G69485	-1.60805	-	Putative uncharacterized protein
AT4G23493	-1.60805	-	Putative uncharacterized protein
AT5G18010	-1.60805	SAUR19	Auxin-responsive protein SAUR19
AT3G13672	-1.60805	-	E3 ubiquitin-protein ligase
AT4G28556	-1.60805	RIC7	CRIB domain-containing protein RIC7
AT1G30370	-1.60805	-	DLAH
AT4G15300	-1.60805	CYP702A2	Cytochrome P450 like protein
AT5G55590	-1.60805	QRT1	Pectinesterase QRT1
AT2G12480	-1.60805	SCPL43	Serine carboxypeptidase-like 43
AT1G80540	-1.60805	-	Unknown protein
AT3G06962	-1.60805	-	Other RNA
AT4G01895	-1.60805	-	At4g01895
AT5G54470	-1.60805	-	BBX29
AT1G09157	-1.60805	-	Putative uncharacterized protein
AT1G22440	-1.60805	-	Alcohol dehydrogenase-like 2
AT1G23700	-1.60805	-	Protein kinase superfamily protein
AT5G07600	-1.60805	-	Oleosin family protein
AT1G05153	-1.60805	--	non-coding RNA
AT1G65630	-1.60805	DEGP3	Putative protease Do-like 3, mitochondrial
AT2G35210	-1.60805	AGD10	RPA
AT2G47870	-1.60805	GRXC12	Putative glutaredoxin-C12
AT3G12440	-1.60805	-	Polynucleotidyl transferase, ribonuclease H-like superfamily protein
AT5G02400	-1.60805	PLL2	Probable protein phosphatase 2C 66
AT1G78780	-1.60805	-	pathogenesis-related family protein
AT2G08760	-1.60805	--	non-coding RNA
AT2G32130	-1.60805	-	At2g32130
AT3G50300	-1.60805	-	HXXXD-type acyl-transferase family protein
AT2G35343	-1.60805	--	hypothetical protein
AT3G21710	-1.60805	-	Transmembrane protein
AT5G27889	-1.60805	-	Unknown protein
AT2G36540	-1.60805	-	Haloacid dehalogenase-like hydrolase (HAD) superfamily protein
AT5G47470	-1.60805	-	Nodulin MtN21 /EamA-like transporter family protein
AT5G65600	-1.60805	LECRK92	L-type lectin-domain containing receptor kinase IX.2
AT1G26680	-1.60805	-	Transcriptional factor B3 family protein
AT2G34580	-1.60805	-	CONTAINS InterPro DOMAIN/s: Herpesvirus UL139, cytomegalovirus
AT2G42850	-1.60805	CYP718	CYP718
AT3G22275	-1.60805	JAZ13	Protein JAZ13
AT4G37770	-1.60805	ACS8	1-aminocyclopropane-1-carboxylate synthase-like protein
AT5G40620	-1.60805	-	Dbj|BAA95716.1
AT5G46295	-1.60805	-	Putative uncharacterized protein At5g46295
AT1G10225	-1.60805	-	Putative uncharacterized protein At1g10220
AT2G28426	-1.60805	-	Unknown protein
AT5G11870	-1.60805	-	Alkaline phytoceramidase (APHC)
AT5G50570	-1.60805	SPL13A	Squamosa promoter-binding-like protein 13B
AT1G05397	-1.60805	--	non-coding RNA
AT1G19376	-1.60805	-	snoRNA
AT3G05655	-1.60805	--	non-coding RNA
AT4G14980	-1.60805	-	Cysteine/Histidine-rich C1 domain family protein
AT5G05220	-1.60805	-	AT5g05220/K18I23_2
AT1G08563	-1.60805	--	non-coding RNA
AT1G10585	-1.60805	bHLH167	Transcription factor bHLH167
AT1G66173	-1.60805	-	Other RNA
AT3G11570	-1.60805	TBL8	Protein trichome birefringence-like 8
AT5G10090	-1.60805	TPR13	CC-tetratricopeptide repeat protein
AT5G14895	-1.60805	-	NHL domain protein
AT5G26250	-1.60805	STP8	Sugar transport protein 8
AT1G16770	-1.60805	-	F17F16.3 protein
AT1G69710	-1.60805	-	Regulator of chromosome condensation and FYVE zinc finger domain-containing protein
AT2G26380	-1.60805	-	Leucine-rich repeat-containing protein
AT4G15236	-1.60805	-	ABC-2 and Plant PDR ABC-type transporter family protein
AT3G60730	-1.60805	PME36	Pectinesterase
AT1G68170	-1.60805	-	Nodulin MtN21 /EamA-like transporter family protein
AT1G76135	-1.60805	MIR394B	MIR394B; miRNA
AT3G26813	-1.60805	MIR169J	MIR169J; miRNA
AT5G40382	-1.60805	-	Putative cytochrome c oxidase subunit 5C-4
AT1G68840	-1.60805	RAV2	TEM2
AT2G10606	-1.60805	MIR396A	MIR396A; miRNA
AT4G07070	-1.60805	--	non-coding RNA
AT4G18830	-1.60805	OFP5	Transcription repressor OFP5
AT4G33970	-1.60805	PEX4	Pollen-specific leucine-rich repeat extensin-like protein 4
AT5G50443	-1.60805	-	Transmembrane protein
ATMG01280	-1.60805	ORF291	Uncharacterized mitochondrial protein AtMg01280
AT4G19560	-1.60805	CYCT1-2	Cyclin-T1-2
AT5G24140	-1.60805	SQP2	Squalene monooxygenase 2
AT1G19070	-1.60805	-	F-box protein At1g19070
AT3G48940	-1.60805	-	Remorin family protein
AT5G63750	-1.60805	ARI13	Probable E3 ubiquitin-protein ligase ARI13
AT1G79310	-1.60805	AMC7	Metacaspase-7
AT4G34419	-1.60805	-	Putative uncharacterized protein At4g34420
AT4G36740	-1.60805	HB-5	Homeobox protein 40
AT5G41550	-1.60805	-	Disease resistance protein-like
AT1G76220	-1.60805	-	Putative uncharacterized protein
AT5G02425	-1.60805	--	non-coding RNA
AT4G19095	-1.60805	-	Putative uncharacterized protein
AT1G73140	-1.60805	TBL31	TBL31
AT2G11815	-1.60805	--	hypothetical protein
AT3G01220	-1.60805	ATHB-20	Homeobox-leucine zipper protein ATHB-20
AT1G24260	-1.60805		At1g24260
AT4G28085	-1.59444	-	Putative uncharacterized protein At4g28085
AT5G65207	-1.59424	-	Putative uncharacterized protein At5g65207
AT5G66490	-1.59232	-	Putative uncharacterized protein
AT5G59080	-1.59061	-	Emb|CAB82975.1
AT4G36110	-1.58787	-	SAUR9
AT1G13650	-1.58787	-	At1g13650
AT1G30135	-1.58602	TIFY5A	Protein TIFY 5A
AT5G19190	-1.57488	-	Putative uncharacterized protein At5g19190
AT2G40350	-1.56741	-	Integrase-type DNA-binding superfamily protein
AT2G30400	-1.56741	OFP2	Transcription repressor OFP2
AT5G59990	-1.56365	-	CCT motif family protein
AT3G09085	-1.56151	-	At3g09085
AT5G28010	-1.55914	-	Polyketide cyclase/dehydrase and lipid transport superfamily protein
AT1G06573	-1.54916	--	non-coding RNA
AT4G38495	-1.54665	-	Putative uncharacterized protein
AT5G64510	-1.53499	TIN1	Putative uncharacterized protein At5g64510
AT2G30040	-1.53473	MAPKKK14	Mitogen-activated protein kinase kinase kinase 14
AT1G12030	-1.52559	-	At1g12030
AT1G08283	-1.52059	--	non-coding RNA
AT2G37950	-1.52059	-	At2g37950
AT1G23390	-1.51811	-	F-box/Kelch repeat-containing F-box family protein
AT1G43765	-1.51785	-	Other RNA
AT2G31980	-1.51785	CYS2	Cysteine proteinase inhibitor
AT1G67865	-1.51764	-	At1g67862/At1g67862
AT4G28140	-1.51494	ERF054	Ethylene-responsive transcription factor ERF054
AT5G21940	-1.51428	-	At5g21940
AT3G48520	-1.50851	CYP94B3	CYP94B3
AT5G50940	-1.50851	-	RNA-binding KH domain-containing protein
AT1G36060	-1.50851	ERF055	Ethylene-responsive transcription factor ERF055
ENSRNA049494594	-1.50851	RNase_MRP	RNase MRP
AT3G62550	-1.4981	-	Adenine nucleotide alpha hydrolases-like superfamily protein
AT5G07100	-1.49702	WRKY26	Probable WRKY transcription factor 26
AT5G03130	-1.49702	-	Putative uncharacterized protein F15A17_160
AT3G23255	-1.49439	-	tRNA dimethylallyltransferase
AT3G25760	-1.49405	AOC1	At3g25760
AT5G59820	-1.48533	ZAT12	Zinc finger protein ZAT12
AT1G04778	-1.48252	-	Unknown protein
AT2G22905	-1.48252	-	At2g22905
AT4G05590	-1.48252	-	Uncharacterised protein family
AT5G10990	-1.48252	-	At5g10990
AT4G27410	-1.48252	RD26	NAC transcription factor RD26
AT4G08555	-1.48252	-	At4g08555
AT4G23870	-1.48134	-	Putative uncharacterized protein AT4g23870
AT3G16430	-1.47055	PBP2	PYK10-binding protein 2
AT1G33340	-1.47055	-	Putative clathrin assembly protein At1g33340
AT5G56550	-1.47013	OXS3	Emb|CAB83157.1
AT4G16590	-1.46687	ATCSLA01	Cellulose synthase-like A01
AT4G01250	-1.46452	WRKY22	WRKY transcription factor 22
AT1G65510	-1.46366	-	Unknown protein
AT3G19040	-1.46366	TAF1	Histone acetyltransferase of the TAFII250 family 2
AT5G16360	-1.46366	-	Gb|AAF32477.1
AT3G49210	-1.46366	-	O-acyltransferase (WSD1-like) family protein
ATCG00550	-1.46366	PSBJ	Photosystem II reaction center protein J
AT2G29490	-1.46366	GSTU1	Glutathione S-transferase U1
AT5G61440	-1.45644	ACHT5	Thioredoxin-like 1-2, chloroplastic
AT3G09162	-1.45605	-	At3g09162
AT1G51270	-1.45605	-	Vesicle-associated protein 1-4
AT3G62500	-1.45372	-	F-box protein RMF
AT1G29450	-1.45193	SAUR64	Auxin-responsive protein SAUR64
AT1G67920	-1.44935	-	At1g67920
AT2G29450	-1.44388	GSTU5	GSTU5
AT1G19464	-1.43812	MIR864A	MIR864a; miRNA
AT5G48940	-1.43812	RCH1	LRR receptor-like serine/threonine-protein kinase RCH1
AT1G11490	-1.43812	-	C2H2 type zinc finger protein
AT1G70840	-1.43812	MLP31	MLP-like protein 31
AT3G52072	-1.43812	-	Other RNA
AT1G29195	-1.43812	-	At1g29190/F28N24_12
AT5G03210	-1.43812	-	Arabidopsis thaliana genomic DNA, chromosome 5, P1 clone:MOK16
AT4G07195	-1.43812	--	non-coding RNA
AT2G18000	-1.43812	TAF14	Transcription initiation factor TFIID subunit 14
AT1G18990	-1.43812	MYOB5	Probable myosin-binding protein 5
AT2G43375	-1.43812	-	Other RNA
AT4G02180	-1.43812	-	DC1 domain-containing protein
AT3G03830	-1.43812	-	Putative auxin-induced protein
AT1G47271	-1.43812	-	Cystathionine beta-synthase (CBS) family protein
AT1G57990	-1.43768	PUP18	PUP18
AT5G47230	-1.43285	ERF5	ERF5
AT4G04830	-1.43214	MSRB5	Peptide methionine sulfoxide reductase B5
AT2G22860	-1.42908	PSK2	Phytosulfokines 2
AT1G80840	-1.4286	WRKY40	Probable WRKY transcription factor 40
AT1G01170	-1.42748	-	At1g01170
AT2G01890	-1.42748	PAP8	Purple acid phosphatase 8
AT4G15670	-1.42644	GRXS7	Monothiol glutaredoxin-S7
AT1G26800	-1.42578	-	At1g26800/T24P13_21
AT3G24110	-1.42518	-	Calcium-binding EF-hand family protein
AT5G50530	-1.42518	CBSCBSPB5	CBS domain-containing protein CBSCBSPB4
AT3G26510	-1.42236	-	Octicosapeptide/Phox/Bem1p family protein
AT5G25280	-1.42018	-	AT5g25280/F18G18_20
AT5G08150	-1.41737	SOB5	SOB5
AT1G28370	-1.41596	ERF11	ERF domain protein 11
AT3G15353	-1.41553	MT3	Metallothionein-like protein 3
AT1G70640	-1.4154	-	At1g70640
AT1G24148	-1.41286	-	Unknown protein
AT1G54050	-1.41146	HSP17.4B	17.4 kDa class III heat shock protein
AT3G57450	-1.41032	-	At3g57450
AT5G06190	-1.41011	-	Unknown protein
AT4G02360	-1.40967	-	Putative uncharacterized protein AT4g02360
AT5G25240	-1.40914	-	Putative uncharacterized protein At5g25240
AT1G71030	-1.40874	ATMYBL2	At1g71030/F23N20_2
AT5G48490	-1.40838	-	At5g48490
AT4G18400	-1.4016	-	At4g18400
AT5G08185	-1.4016	MIR162A	MicroRNA162A
AT1G57943	-1.4016	PUP17	Probable purine permease 17
AT4G14020	-1.39392	-	At4g14020
AT1G52890	-1.39232	NAC019	NAC domain-containing protein 19
AT5G67190	-1.39082	ERF010	Ethylene-responsive transcription factor ERF010
AT1G80440	-1.38965	-	F-box/kelch-repeat protein At1g80440
AT1G15900	-1.38566	-	Unknown protein
AT1G32170	-1.37857	XTH30	Probable xyloglucan endotransglucosylase/hydrolase protein 30
AT1G19020	-1.37857	-	Putative uncharacterized protein
AT5G64900	-1.37456	PEP1	Elicitor peptide 1
AT2G16990	-1.37358	-	Major facilitator protein
AT1G07150	-1.36954	MAPKKK13	F10K1.14 protein
AT4G30460	-1.36954	-	Glycine-rich protein
AT4G17500	-1.36358	ERF1A	Ethylene-responsive transcription factor 1A
AT3G62930	-1.35651	GRXS6	Monothiol glutaredoxin-S6
AT2G44840	-1.3564	ERF13	Ethylene-responsive transcription factor 13
AT1G05575	-1.35089	-	Putative uncharacterized protein
AT1G73540	-1.35052	NUDT21	Nudix hydrolase 21, chloroplastic
AT4G11360	-1.3502	RHA1B	E3 ubiquitin-protein ligase RHA1B
AT1G65300	-1.34501	PHE2	MADS-box transcription factor PHERES 2
AT4G25707	-1.34501	-	Unknown protein
AT5G53200	-1.34501	TRY	TRY
AT1G11570	-1.34501	NTL	NTF2-like
AT5G02515	-1.34501	--	non-coding RNA
AT5G02865	-1.34501	--	non-coding RNA
AT1G08270	-1.34501	-	AAA-type ATPase family protein
AT1G64210	-1.34501	-	Putative inactive receptor-like protein kinase At1g64210
AT2G43745	-1.34501	-	Mannose-binding lectin superfamily protein
ATCG00710	-1.34501	PSBH	Photosystem II reaction center protein H
AT1G56165	-1.34501	-	Other RNA
AT5G14180	-1.34501	LIP2	Triacylglycerol lipase 2
AT3G56970	-1.34501	ORG2	Transcription factor ORG2
AT4G10960	-1.34501	UGE5	UDP-glucose 4-epimerase 5
AT5G09385	-1.34501	--	non-coding RNA
AT5G37550	-1.34501	-	At5g37550
AT2G04070	-1.34501	DTX4	Protein DETOXIFICATION 4
AT2G18120	-1.34501	SRS4	Protein SHI RELATED SEQUENCE 4
AT1G63055	-1.34501	-	Putative uncharacterized protein
AT2G24210	-1.34501	TPS10	Tricyclene synthase, chloroplastic
AT2G35770	-1.34501	SCPL28	Serine carboxypeptidase-like 28
AT5G45830	-1.34501	DOG1	Delay of germination 1
AT3G49970	-1.34501	-	Phototropic-responsive NPH3 family protein
AT1G29290	-1.34501	CEP14	Precursor of CEP14
AT3G49860	-1.34501	ARL8D	ADP-ribosylation factor-like protein 8d
AT3G59230	-1.34501	-	Putative F-box/LRR-repeat protein At3g59230
AT1G64065	-1.34501	-	Late embryogenesis abundant protein At1g64065
AT3G05858	-1.34501	-	Putative uncharacterized protein
AT4G28005	-1.34501	-	NADH-ubiquinone oxidoreductase-related
AT5G48953	-1.34501	LCR86	Defensin-like protein 76
AT2G09710	-1.34501	--	non-coding RNA
AT3G01235	-1.34501	--	non-coding RNA
AT4G13860	-1.34501	-	At4g13860
AT1G70380	-1.34501	-	Putative F-box protein At1g70380
AT2G07708	-1.34501	-	Uncharacterized mitochondrial protein AtMg00500
AT2G30900	-1.34501	TBL43	Protein trichome birefringence-like 43
AT1G55010	-1.34501	PDF1.5	Defensin-like protein 18
AT4G04015	-1.34501	--	non-coding RNA
AT2G38600	-1.34501	-	HAD superfamily, subfamily IIIB acid phosphatase
AT3G45960	-1.34501	EXLA3	Expansin-like A3
AT3G47295	-1.34501	PSY2	Protein PSY2
AT5G44570	-1.34501	-	Unknown protein
AT1G13609	-1.34501	-	Defensin-like protein 287
AT3G18530	-1.34501	-	ARM repeat superfamily protein
AT3G62730	-1.34501	-	AT3g62730/F26K9_160
AT5G62310	-1.34501	IRE	Probable serine/threonine protein kinase IRE
AT2G07777	-1.34501	-	ATP synthase 9
AT5G50800	-1.34501	SWEET13	Bidirectional sugar transporter SWEET
AT2G26940	-1.34501	-	C2H2-type zinc finger family protein
AT2G35658	-1.34501	-	Unknown protein
AT3G14280	-1.34501	-	At3g14280
AT1G05530	-1.34501	UGT75B2	UDP-glycosyltransferase 75B2
AT3G16360	-1.34501	AHP4	AHP4
AT5G66710	-1.34501	-	Protein kinase ATN1-like protein
AT3G21460	-1.34501	GRXS10	Monothiol glutaredoxin-S10
AT5G24510	-1.34501	-	60S acidic ribosomal family protein
AT3G05390	-1.34501	-	F22F7.17 protein
AT3G10470	-1.34501	-	C2H2-type zinc finger family protein
AT4G38410	-1.34501	-	At4g38410
AT4G06265	-1.34501	--	non-coding RNA
AT1G01380	-1.34501	ETC1	MYB-like transcription factor ETC1
AT1G25560	-1.34323	TEM1	AP2/ERF and B3 domain-containing transcription repressor TEM1
AT5G24890	-1.34028	-	At5g24890
AT1G77290	-1.33796	TCHQD	Glutathione S-transferase TCHQD
AT4G27652	-1.33555	-	At4g27652
AT2G32487	-1.33479	-	Unknown protein
AT5G63790	-1.33229	ANAC102	NAC domain containing protein 102
AT1G69890	-1.32834	-	At1g69890/T17F3_8
AT4G13180	-1.3267	-	AT4g13180/F17N18_70
AT1G66230	-1.32664	MYB20	At1g66230
AT4G24015	-1.32565	RHA4A	Probable E3 ubiquitin-protein ligase RHA4A
AT3G50970	-1.32565	XERO2	Dehydrin Xero 2
AT4G18210	-1.32265	PUP10	Probable purine permease 10
AT4G30845	-1.32265	-	Unknown protein
AT1G73830	-1.32077	BEE3	Transcription factor BEE 3
AT3G15750	-1.31854	-	Essential protein Yae1, N-terminal
AT1G52855	-1.31854	-	At1g52855
AT1G72920	-1.31628	-	Similar to part of disease resistance protein
AT2G24550	-1.31578	-	At2g24550/F25P17.15
AT1G06515	-1.31432	-	Protein of unknown function
AT2G22821	-1.31259	-	Other RNA
AT5G36920	-1.31259	-	Putative uncharacterized protein
AT2G38830	-1.30849	-	Ubiquitin-conjugating enzyme/RWD-like protein
AT2G24240	-1.30797	-	BTB/POZ domain-containing protein At2g24240
AT1G19640	-1.30512	JMT	Jasmonate O-methyltransferase
AT1G78450	-1.3045	-	F3F9.4
AT1G14120	-1.30319	-	2-oxoglutarate (2OG) and Fe(II)-dependent oxygenase-like protein
AT4G33980	-1.30237	-	cold regulated gene 27
AT3G07350	-1.30101	-	F21O3.6 protein
AT1G50290	-1.29993	-	At1g50290/F14I3_12
AT1G02660	-1.29984	-	Alpha/beta-Hydrolases superfamily protein
AT3G12250	-1.29771	TGA6	TGACG motif-binding factor 6
AT3G26280	-1.2961	CYP71B4	Cytochrome P450, family 71, subfamily B, polypeptide 4
AT3G56250	-1.29318	-	Unknown protein
AT1G66100	-1.29001	-	Probable thionin-2.4
AT5G11070	-1.28836	-	Putative uncharacterized protein
AT2G42365	-1.28612	-	Other RNA
AT2G37880	-1.28612	-	Putative uncharacterized protein
AT1G18745	-1.28612	--	non-coding RNA
AT5G43290	-1.28612	WRKY49	Probable WRKY transcription factor 49
AT3G08275	-1.28612	--	non-coding RNA
AT2G30750	-1.28612	CYP71A12	Cytochrome P450 71A12
AT3G44860	-1.28354	FAMT	Farnesoic acid carboxyl-O-methyltransferase
AT2G29170	-1.27893	-	NAD(P)-binding Rossmann-fold superfamily protein
AT3G10590	-1.27101	-	Duplicated homeodomain-like superfamily protein
AT3G16120	-1.27101	-	At3g16120
AT1G53163	-1.27101	-	F12M16.3
AT5G62280	-1.27101	-	At5g62280
AT4G36450	-1.27101	MPK14	Mitogen-activated protein kinase 14
AT1G74660	-1.27101	MIF1	Mini zinc finger protein 1
AT5G57550	-1.26969	XTH25	Probable xyloglucan endotransglucosylase/hydrolase protein 25
AT1G03850	-1.2682	-	Glutaredoxin family protein
AT3G03840	-1.26701	-	At3g03840
AT3G58820	-1.26701	-	Putative F-box protein At3g58820
AT4G21970	-1.26409	-	Protein of unknown function, DUF584
AT5G35490	-1.26409	ATMRU1	Mto 1 responding up 1
AT2G37750	-1.26409	-	Expressed protein
AT3G09870	-1.26187	-	F8A24.8 protein
AT3G55840	-1.26095	HSPRO1	Nematode resistance protein-like HSPRO1
AT4G15610	-1.26013	-	CASP-like protein 1D1
AT3G47510	-1.25871	-	Putative uncharacterized protein F1P2.60
AT1G75166	-1.25755	-	snoRNA
AT3G03265	-1.25441	--	non-coding RNA
AT4G28703	-1.25257	-	Cupin domain-containing protein
AT2G07671	-1.25191	-	ATP synthase subunit 9, mitochondrial
AT4G07815	-1.25136	--	non-coding RNA
AT3G61890	-1.25089	ATHB-12	HB-12
AT1G43160	-1.24548	RAP2-6	Ethylene-responsive transcription factor RAP2-6
AT4G10150	-1.24548	ATL7	RING-H2 finger protein ATL7
AT1G47510	-1.24548	IP5P11	Type IV inositol polyphosphate 5-phosphatase 11
AT3G20340	-1.24548	-	At3g20340
AT5G51780	-1.24548	-	Basic helix-loop-helix (bHLH) DNA-binding superfamily protein
AT5G14110	-1.24548	-	Putative uncharacterized protein
AT5G07680	-1.24548	NAC079	NAC4
AT5G25990	-1.24548	-	T1N24.6 protein
AT1G05675	-1.24548	UGT74E1	UDP-Glycosyltransferase superfamily protein
AT1G68620	-1.24548	CXE6	Probable carboxylesterase 6
AT1G78206	-1.24548	MIR775A	MIR775a; miRNA
AT4G23340	-1.24548	-	Oxidoreductase, 2OG-Fe(II) oxygenase family protein
AT2G26290	-1.24548	PBL12	Probable serine/threonine-protein kinase PBL12
AT5G67450	-1.24548	AZF1	ZF1
AT3G44120	-1.24548	-	F-box/kelch-repeat protein At3g44120
AT4G02000	-1.24548	-	Uncharacterized protein At4g02000
AT4G24860	-1.24548	-	P-loop containing nucleoside triphosphate hydrolases superfamily protein
AT3G06070	-1.24186	-	At3g06070
AT5G22570	-1.24173	WRKY38	Probable WRKY transcription factor 38
AT5G04080	-1.24127	-	At5g04080
AT1G18330	-1.2405	RVE7	Protein REVEILLE 7
AT1G67910	-1.24032	-	AT1G67910 protein
AT3G28270	-1.23825	-	UPF0496 protein At3g28270
AT3G48280	-1.2381	CYP71A25	Cytochrome P450 71A25
AT4G31800	-1.23558	WRKY18	WRKY like transcription factor
ATCG01020	-1.23323	RPL32	50S ribosomal protein L32, chloroplastic
AT5G24210	-1.23254	-	Gb|AAD29063.1
AT1G23710	-1.23254	-	At1g23710
AT4G38700	-1.22954	DIR15	Dirigent protein 15
AT4G19030	-1.22472	NIP1-1	NLM1
AT3G22600	-1.22472	-	AT3g22600/F16J14_17
AT4G02280	-1.22472	SUS3	Sucrose synthase
AT4G28150	-1.2224	-	Putative uncharacterized protein At4g28150
AT2G28110	-1.22103	IRX7	Glycosyltransferase
AT1G13670	-1.22103	-	At1g13670
AT2G14960	-1.21573	GH3.1	Probable indole-3-acetic acid-amido synthetase GH3.1
AT4G14380	-1.21573	-	Putative uncharacterized protein AT4g14380
AT1G04290	-1.21573	-	F19P19.27 protein
AT1G29430	-1.21573	SAUR62	Auxin-responsive protein SAUR62
AT1G11740	-1.21573	-	Ankyrin repeat family protein
AT1G06283	-1.21573	--	non-coding RNA
AT1G74875	-1.21573	-	F-box family protein
AT1G66480	-1.21573	-	Uncharacterized protein At1g66480
AT5G62020	-1.21377	HSFB2A	HSFB2A
AT1G73500	-1.21312	MKK9	Mitogen-activated protein kinase kinase 9
AT4G27745	-1.21243	-	Protein yippee-like
AT1G76170	-1.21212	-	2-thiocytidine tRNA biosynthesis protein, TtcA
AT4G06746	-1.20751	RAP2-9	Ethylene-responsive transcription factor RAP2-9
AT1G72645	-1.20751	-	At1g72645
AT5G55570	-1.20751	-	Unknown protein
AT3G51710	-1.20529	-	D-mannose binding lectin protein with Apple-like carbohydrate-binding domain-containing protein
AT5G44430	-1.20142	PDF1.2C	PDF1.2c
AT5G23020	-1.19301	MAM3	Methylthioalkylmalate synthase 3, chloroplastic
AT1G31050	-1.19301	-	Basic helix-loop-helix (bHLH) DNA-binding superfamily protein
AT5G49290	-1.19301	ATRLP56	Receptor like protein 56
AT1G55940	-1.19301	CYP708A1	Cytochrome P450, family 708, subfamily A, polypeptide 1
AT1G79770	-1.19301	-	Putative uncharacterized protein F19K16.25
AT3G18260	-1.19301	RTNLB9	Reticulon-like protein B9
AT3G03025	-1.19301	--	non-coding RNA
AT5G37793	-1.19301	--	hypothetical protein
AT4G39320	-1.19301	-	AT4g39320/T22F8_220
AT4G21920	-1.19301	-	Putative uncharacterized protein AT4g21920
AT1G77880	-1.19301	-	Putative F-box protein At1g77880
AT3G04040	-1.19301	-	AT3G04040 protein
AT4G31640	-1.19301	REM5	B3 domain-containing protein REM5
AT2G28570	-1.19301	-	At2g28570
AT1G29200	-1.19301	-	O-fucosyltransferase-like protein
AT3G28750	-1.19301	-	Putative uncharacterized protein
AT1G32928	-1.19301	-	Putative uncharacterized protein
AT3G45970	-1.19038	EXLA1	Expansin-like A1
AT3G44260	-1.18768	CAF1-9	Probable CCR4-associated factor 1 homolog 9
AT3G29370	-1.18747	-	p1R3
AT3G08970	-1.18355	ERDJ3A	DNAJ heat shock N-terminal domain-containing protein
AT1G53160	-1.18355	SPL4	Squamosa promoter-binding-like protein 4
AT2G41200	-1.18115	-	Expressed protein
AT4G34810	-1.18063	-	SAUR-like auxin-responsive protein family
AT3G46130	-1.18063	ATMYB48	MYB domain protein 48
AT5G07580	-1.18045	ERF106	Ethylene-responsive transcription factor ERF106
AT3G25717	-1.18044	RTFL16	DVL6
AT2G32795	-1.17836	-	Other RNA
AT4G11911	-1.17624	-	Unknown protein
AT1G78000	-1.17617	SULTR1;2	Sulfate transporter 1.2
AT4G12690	-1.17552	-	At4g12690
AT4G12580	-1.17509	-	At4g12580
AT1G76800	-1.17509	-	Vacuolar iron transporter homolog 2
AT5G59320	-1.17509	LTP3	Non-specific lipid-transfer protein 3
ENSRNA049493837	-1.17195	Plant_SRP	Plant signal recognition particle RNA
AT1G24735	-1.16993	-	S-adenosyl-L-methionine-dependent methyltransferases superfamily protein
AT5G62820	-1.16993	-	CASP-like protein
AT4G15990	-1.16993	-	Putative uncharacterized protein AT4g15990
AT2G46600	-1.1686	KIC	Calcium-binding protein KIC
AT1G19960	-1.16467	-	Putative uncharacterized protein At1g19960
AT1G36370	-1.1633	SHM7	Serine hydroxymethyltransferase 7
AT4G16000	-1.16206	-	Putative uncharacterized protein At4g16000
AT5G64770	-1.16156	RGF9	RGF9
AT5G47240	-1.16145	atnudt8	Nudix hydrolase homolog 8
AT1G02070	-1.16059	-	At1g02070
AT1G73010	-1.16059	PS2	Inorganic pyrophosphatase 1
AT5G20790	-1.16059	-	Unknown protein
AT1G12070	-1.16059	-	At1g12070
AT3G16175	-1.16059	-	At3g16179/At3g16179
AT1G09180	-1.16059	ATSAR1	Putative GTP-binding protein, SAR1B
AT1G56600	-1.16059	GOLS2	Galactinol synthase 2
AT3G48480	-1.16059	-	Cysteine proteinases superfamily protein
AT2G47670	-1.16059	PMEI6	Pectinesterase inhibitor 6
AT3G29000	-1.16059	CML30	Probable calcium-binding protein CML30
AT1G70420	-1.15788	-	At1g70420/F17O7_4
AT1G66500	-1.1571	PCFS1	Polyadenylation and cleavage factor homolog 1
AT5G65870	-1.15554	PSK5	Phytosulfokines 5
AT3G25597	-1.15433	-	Putative uncharacterized protein
AT5G43040	-1.15237	-	CHP-rich zinc finger protein-like
AT5G15970	-1.15107	KIN2	KIN2
AT3G57480	-1.15058	SAP13	Zinc finger AN1 and C2H2 domain-containing stress-associated protein 13
AT2G16586	-1.14845	-	Putative uncharacterized protein
AT3G50060	-1.14825	MYB77	AT3g50060/F3A4_140
AT1G02300	-1.14581	CATHB1	Cathepsin B-like protease 1
AT3G13310	-1.14532	-	At3g13310
AT2G39030	-1.14521	NATA1	L-ornithine N5-acetyltransferase NATA1
AT1G16130	-1.14239	WAKL2	Wall-associated receptor kinase-like 2
AT2G23840	-1.13856	-	At2g23840
AT1G21000	-1.13856	-	At1g21000/F9H16_1
AT2G41810	-1.13856	-	Putative uncharacterized protein At2g41810
AT1G60680	-1.13856	AGD2	Probable aldo-keto reductase 2
AT1G17990	-1.13856	-	Putative 12-oxophytodienoate reductase-like protein 2B
AT2G26530	-1.13691	AR781	AR781
AT5G24770	-1.13655	VSP2	Vegetative storage protein 2
AT5G54940	-1.13468	-	AT5g54940/MBG8_21
AT1G10560	-1.13351	PUB18	U-box domain-containing protein 18
AT1G52347	-1.13327	-	Other RNA
AT5G08790	-1.13286	NAC081	Protein ATAF2
AT4G24570	-1.13277	PUMP4	DIC2
AT4G06195	-1.13271	--	non-coding RNA
AT5G20935	-1.13271	-	Unknown protein
AT3G23230	-1.13271	ERF098	Ethylene-responsive transcription factor ERF098
AT3G05490	-1.13115	RALFL22	RALFL22
AT3G02140	-1.12929	AFP4	TMAC2
AT3G49790	-1.12892	-	At3g49790
AT5G67480	-1.12811	BT4	BTB and TAZ domain protein 4
ENSRNA049493835	-1.12497	Plant_SRP	Plant signal recognition particle RNA
AT4G38330	-1.12262	-	At4g38330
AT1G18835	-1.12262	MIF3	MIF3
AT5G28345	-1.12262	--	hypothetical protein
AT1G63230	-1.12262	-	At1g63230
AT1G52315	-1.12262	-	Regulator of Vps4
AT3G30530	-1.12262	ATBZIP42	bZIP42
AT4G16892	-1.12262	-	Other RNA
AT1G30260	-1.12165	-	At1g30260/F12P21_9
AT1G60989	-1.1162	SCRL7	Defensin-like protein 249
AT5G49450	-1.11517	BZIP1	Basic leucine zipper 1
AT5G63590	-1.11423	FLS3	Flavonol synthase 3
AT4G36040	-1.11287	ATJ11	At4g36040
AT5G03285	-1.11272	-	Other RNA
AT4G36500	-1.11152	-	Putative uncharacterized protein AT4g36500
AT1G09500	-1.11055	-	Alcohol dehydrogenase-like protein
AT3G46090	-1.11055	ZAT7	ZAT7
AT1G60190	-1.11055	PUB19	U-box domain-containing protein 19
ATMG01170	-1.11055	ATP6-2	ATP synthase subunit a
AT3G15510	-1.11055	NAC056	NAC transcription factor 56
AT2G41312	-1.1065	-	Other RNA
AT4G31910	-1.10555	BAT1	Brassinosteroid-related acyltransferase 1
AT4G18170	-1.10555	WRKY28	WRKY28
AT4G37260	-1.10475	MYB73	MYB73
AT3G55980	-1.10422	SZF1	Salt-inducible zinc finger 1
AT1G77885	-1.10238	-	Putative uncharacterized protein
AT3G56710	-1.10152	SIB1	SIB1
AT5G66110	-1.10109	HIPP27	Heavy metal-associated isoprenylated plant protein 27
AT1G48740	-1.10109	-	2-oxoglutarate (2OG) and Fe(II)-dependent oxygenase superfamily protein
AT1G69526	-1.10109	-	S-adenosyl-L-methionine-dependent methyltransferases superfamily protein
ATCG00080	-1.10109	PSBI	Photosystem II reaction center protein I
AT4G24080	-1.10109	ALL1	Aldolase like protein
AT2G32340	-1.10109	-	TraB family protein
AT1G77330	-1.10109	-	1-aminocyclopropane-1-carboxylate oxidase 5
AT4G29780	-1.10036	-	Putative uncharacterized protein At4g29780
AT4G08950	-1.0994	EXO	Protein EXORDIUM
AT3G63050	-1.09837	-	Unknown protein
AT5G46600	-1.09709	ALMT13	Aluminum-activated malate transporter 13
AT5G09980	-1.09709	PEP4	Elicitor peptide 4
AT4G31510	-1.09597	-	Putative uncharacterized protein AT4g31510
AT1G46768	-1.09348	RAP2-1	Ethylene-responsive transcription factor RAP2-1
AT5G63820	-1.09348	-	UPF0725 protein At5g63820
AT5G17800	-1.09348	MYB56	Transcription factor MYB56
AT2G37610	-1.09348	SMR12	Cyclin-dependent protein kinase inhibitor SMR12
AT5G22390	-1.09101	-	Putative uncharacterized protein
AT2G41120	-1.0902	-	At2g41120
AT3G11690	-1.08551	-	At3g11690
AT2G32179	-1.08198	-	Other RNA
AT2G43120	-1.08139	-	RmlC-like cupins superfamily protein
AT3G61060	-1.07844	AtPP2-A13	Phloem protein 2-A13
AT4G28162	-1.07753	-	Potential natural antisense gene, locus overlaps with AT4G28160
AT5G02020	-1.07753	SIS	AT5g02020/T7H20_70
AT4G15760	-1.07725	MO1	Monooxygenase 1
AT1G22190	-1.07695	RAP2-13	Ethylene-responsive transcription factor RAP2-13
AT2G17280	-1.07555	PGM	Phosphoglycerate mutase-like protein
AT5G22920	-1.07497	RZPF34	E3 ubiquitin-protein ligase RZFP34
AT5G05440	-1.0745	PYL5	Abscisic acid receptor PYL5
AT1G28715	-1.07371	--	non-coding RNA
ENSRNA049493783	-1.07371	Plant_U3	Plant small nucleolar RNA U3
AT5G06470	-1.07371	-	Emb|CAB81925.1
AT5G60680	-1.07318	-	Emb|CAB72159.1
AT5G56100	-1.07074	-	Glycine-rich protein / oleosin
AT3G57540	-1.07039	-	Putative uncharacterized protein At3g57540
ENSRNA049495550	-1.07039	Intron_gpII	Group II catalytic intron
AT1G29395	-1.06983	COR413IM1	Cold-regulated 413 inner membrane protein 1, chloroplastic
AT5G02575	-1.06963	--	non-coding RNA
AT4G17490	-1.06957	ERF6	Ethylene-responsive transcription factor 6
AT3G01940	-1.06938	-	F1C9.28 protein
AT5G27420	-1.06794	ATL31	E3 ubiquitin-protein ligase ATL31
AT3G23030	-1.06789	IAA2	Indole-3-acetic acid inducible 2
AT4G17900	-1.06766	-	At4g17900
AT3G24535	-1.06748	-	Unknown protein
AT1G61340	-1.06748	-	F-box protein At1g61340
AT2G29350	-1.06748	SAG13	SAG13
AT2G31940	-1.06491	-	Putative uncharacterized protein At2g31940
AT4G00525	-1.06491	-	At4g00525
AT4G37150	-1.06491	MES9	MES9
AT2G32290	-1.06491	BAM6	Beta-amylase 6
AT2G43510	-1.06373	ATTI1	TI1
AT5G48570	-1.0635	FKBP65	Peptidyl-prolyl cis-trans isomerase FKBP65
AT2G27310	-1.06335	-	F-box protein At2g27310
AT1G13700	-1.06261	PGL1	Probable 6-phosphogluconolactonase 1
AT4G11990	-1.06261	-	At4g11990
AT5G52120	-1.06261	PP2A14	F-box protein PP2-A14
AT4G37240	-1.06231	-	Putative uncharacterized protein
AT4G25780	-1.05961	-	Putative pathogenesis-related protein
AT3G08065	-1.05703	--	non-coding RNA
AT2G25900	-1.05169	ATCTH	Zinc finger CCCH domain-containing protein 23
AT2G23620	-1.05057	MES1	Methylesterase 1
AT3G59530	-1.05057	SSL13	Protein STRICTOSIDINE SYNTHASE-LIKE 13
AT1G18710	-1.05022	AtMYB47	MYB transcription factor
AT1G78410	-1.04956	VQ10	VQ motif-containing protein 10
AT3G44798	-1.04844	-	Other RNA
AT5G51790	-1.04581	-	Basic helix-loop-helix (bHLH) DNA-binding superfamily protein
AT5G51720	-1.04406	NEET	NEET
AT3G25882	-1.044	NIMIN-2	NIMIN-2
AT5G24780	-1.04243	VSP1	Vegetative storage protein 1
AT4G09760	-1.04226	-	Probable choline kinase 3
AT2G23590	-1.04195	MES8	Methylesterase 8
AT4G35060	-1.04195	HIPP25	HIPP25
AT2G23810	-1.04144	TET8	TET8
AT4G11280	-1.03868	ACS6	1-aminocyclopropane-1-carboxylate synthase 6
AT2G20750	-1.03804	EXPB1	Expansin-B1
AT3G15358	-1.03321	-	Putative uncharacterized protein
AT5G01200	-1.03219	-	Duplicated SANT DNA-binding domain-containing protein
AT4G38932	-1.03208	-	Potential natural antisense gene, locus overlaps with AT4G38930
AT4G11320	-1.03152	RDL5	Probable cysteine protease RDL5
AT4G14270	-1.03039	CID2	Polyadenylate-binding protein-interacting protein 2
AT5G42200	-1.02951	ATL23	E3 ubiquitin-protein ligase ATL23
AT2G19310	-1.02762	HSP18.5	18.5 kDa class IV heat shock protein
AT3G53350	-1.02309	RIP4	ROP interactive partner 4
AT4G07365	-1.02309	--	non-coding RNA
AT4G05100	-1.02309	AtMYB74	Transcription factor MYB74
AT1G18020	-1.02309	-	Putative 12-oxophytodienoate reductase-like protein 2B
AT4G15710	-1.02309	-	Unknown protein
AT1G26558	-1.02309	-	Other RNA
AT4G30540	-1.02309	GGP2	Gamma-glutamyl peptidase 2
AT4G09785	-1.02309	--	non-coding RNA
AT1G24520	-1.02309	BCP1	BCP1
AT4G04005	-1.02309	--	non-coding RNA
AT5G24155	-1.02309	-	At5g24155
AT1G12340	-1.02309	-	Probable protein cornichon homolog 2
AT2G44460	-1.02309	BGLU28	Beta-glucosidase 28
AT5G10720	-1.02309	AHK5	Histidine kinase 5
AT5G36000	-1.02309	-	Probable F-box protein At5g36000
AT1G09370	-1.02309	-	Plant invertase/pectin methylesterase inhibitor superfamily protein
AT2G25780	-1.02309	-	Putative uncharacterized protein At2g25780
AT3G56660	-1.02309	BZIP49	bZIP transcription factor 49
AT1G10530	-1.02309	-	At1g10530
AT4G39925	-1.02309	-	AT hook motif DNA-binding family protein
AT1G27080	-1.02309	NPF2.12	Protein NRT1/ PTR FAMILY 2.12
AT5G37300	-1.02309	WSD1	O-acyltransferase (WSD1-like) family protein
AT1G70910	-1.02309	DEP	At1g70910
AT1G71866	-1.02309	EPFL7	EPIDERMAL PATTERNING FACTOR-like protein 7
AT3G58780	-1.02309	SHP1	K-box region and MADS-box transcription factor family protein
AT5G18080	-1.02309	SAUR24	Auxin-responsive protein SAUR24
ATMG01410	-1.02309	ORF204	Uncharacterized mitochondrial protein AtMg01410
AT1G33615	-1.02309	-	Other RNA
AT2G31957	-1.02309	LCR75	Low-molecular-weight cysteine-rich 75
AT2G39320	-1.02309	-	Cysteine proteinases superfamily protein
AT3G11745	-1.02309	-	At3g11745
AT3G24230	-1.02309	-	Probable pectate lyase 9
AT3G52010	-1.02309	SCPL37	Scpl37
AT3G56890	-1.02309	-	F-box associated ubiquitination effector family protein
AT4G17280	-1.02309	-	Cytochrome b561 and DOMON domain-containing protein At4g17280
AT5G47920	-1.02309	-	Emb|CAB67623.1
AT1G24068	-1.02309	-	Other RNA
AT2G08435	-1.02309	--	non-coding RNA
AT3G28650	-1.02309	-	Cysteine/Histidine-rich C1 domain family protein
AT3G59320	-1.02309	-	Anthocyanin-related membrane protein 2
AT4G08225	-1.02309	--	non-coding RNA
AT5G05765	-1.02309	--	non-coding RNA
ATMG01090	-1.02309	ORF262	Uncharacterized mitochondrial protein AtMg01090
AT1G25460	-1.02309	-	NAD(P)-binding Rossmann-fold superfamily protein
AT1G52240	-1.02309	ROPGEF11	ROPGEF11
AT2G30560	-1.02309	-	Glycine-rich protein
AT3G08360	-1.02309	--	non-coding RNA
AT3G17220	-1.02309	PMEI2	Pectinesterase inhibitor 2
AT4G36000	-1.02309	-	Pathogenesis-related thaumatin family protein
AT5G14400	-1.02309	CYP724A1	Cytochrome P450, family 724, subfamily A, polypeptide 1
AT5G14565	-1.02309	MIR398C	MIR398C; miRNA
AT5G23065	-1.02309	MIR162B	MIR162B; miRNA
AT5G51990	-1.02309	DREB1D	C-repeat binding factor 4
AT1G05610	-1.02309	APS2	ADP-glucose pyrophosphorylase small subunit 2
AT1G09367	-1.02309	--	non-coding RNA
AT1G72660	-1.02309	DRG2	Developmentally-regulated G-protein 2
AT2G47770	-1.02309	TSPO	TSPO
AT3G51075	-1.02309	-	Other RNA
AT3G55734	-1.02309	MIR393B	MIR393B; miRNA
AT5G57520	-1.02309	ZFP2	Zinc finger protein 2
ATCG00440	-1.02309	NDHC	NAD(P)H-quinone oxidoreductase subunit 3, chloroplastic
AT1G29490	-1.02309	SAUR68	Auxin-responsive protein SAUR68
AT1G55755	-1.02309	--	hypothetical protein
AT1G69270	-1.02309	RPK1	Probable LRR receptor-like serine/threonine-protein kinase RPK1
AT2G26310	-1.02309	FAP2	FAP2
AT2G27430	-1.02309	-	Armadillo/beta-catenin-like repeat-containing protein
AT2G33100	-1.02309	CSLD1	Cellulose synthase-like protein D1
AT3G07875	-1.02309	--	--
AT3G22210	-1.02309	-	At3g22210
AT3G44790	-1.02309	-	MATH domain and coiled-coil domain-containing protein At3g44790
AT3G44800	-1.02309	-	MATH domain and coiled-coil domain-containing protein At3g44800
AT3G46720	-1.02309	UGT76E5	UDP-glycosyltransferase 76E5
AT4G34550	-1.02309	-	At4g34550
AT4G37290	-1.02309	-	Unknown protein
AT5G15265	-1.02309	-	Putative uncharacterized protein
AT5G27093	-1.02309	--	non-coding RNA
AT5G52330	-1.02309	-	At5g52330
ATMG00640	-1.02309	ORF25	Hydrogen ion transporting ATP synthases, rotational mechanism;zinc ion binding
AT1G52800	-1.02309	-	Oxidoreductase
AT2G42150	-1.02309	-	DNA-binding bromodomain-containing protein
AT3G11150	-1.02309	-	2-oxoglutarate (2OG) and Fe(II)-dependent oxygenase superfamily protein
AT3G43850	-1.02309	-	Putative uncharacterized protein T28A8_140
AT3G49340	-1.02309	-	Cysteine protease-like protein
AT4G23450	-1.02309	AIRP1	C3H2C3-type RING E3 Ub ligase
AT5G05085	-1.02309	-	Transmembrane protein
AT5G13181	-1.02309	-	Unknown protein
AT5G59865	-1.02309	-	Glycine-rich RNA-binding-like protein
AT1G17610	-1.02309	CHS1	Disease resistance protein CHS1
AT1G31820	-1.02309	-	Probable polyamine transporter At1g31820
AT3G01513	-1.02309	-	Putative uncharacterized protein
AT3G09985	-1.02309	--	non-coding RNA
AT4G00960	-1.02309	-	Putative receptor-like protein kinase At4g00960
AT5G03204	-1.02309	-	Unknown protein
AT5G11290	-1.02309	-	Putative uncharacterized protein F2I11_180
AT5G42840	-1.02309	-	CHP-rich zinc finger protein-like
AT5G54569	-1.02309	-	Other RNA
AT1G11460	-1.02309	-	WAT1-related protein At1g11460
AT1G47960	-1.02309	C/VIF1	Cell wall / vacuolar inhibitor of fructosidase 1
AT1G54095	-1.02309	-	At1g54095
AT1G57670	-1.02309	-	Disease resistance protein RPS4, putative
AT1G62420	-1.02309	-	F2401.16
AT1G65850	-1.02309	-	TIR-NBS-LRR class disease resistance protein
AT1G73066	-1.02309	-	Highly similar to receptor-like protein kinase
AT2G31250	-1.02309	HEMA3	Probable glutamyl-tRNA reductase 3, chloroplastic
AT2G34220	-1.02309	MEE20	Protein with domains of unknown function
AT2G43470	-1.02309	-	Protein of unknown function
AT3G14140	-1.02309	-	2-oxoglutarate-dependent dioxygenase family protein
AT3G17152	-1.02309	-	Invertase inhibitor-like protein
AT3G21520	-1.02309	DMP1	Putative uncharacterized protein At3g21520
AT3G48240	-1.02309	-	At3g48240
AT4G20190	-1.02309	-	Putative uncharacterized protein AT4g20190
AT4G21250	-1.02309	-	Sulfite exporter TauE/SafE family protein 5
AT5G01775	-1.02309	--	non-coding RNA
AT5G09720	-1.02309	MRS2-8	Putative inactive magnesium transporter MRS2-8
AT5G13887	-1.02309	MIR848A	MIR848a; miRNA
AT5G65790	-1.02309	ATMYB68	At5g65790
AT1G13130	-1.02309	-	At1g13130
AT1G29230	-1.02309	CIPK18	Non-specific serine/threonine protein kinase
AT1G49900	-1.02309	-	C2H2 type zinc finger transcription factor-like protein
AT1G59920	-1.02309	-	F23H11.23 protein
AT2G15318	-1.02309	-	Putative uncharacterized protein
AT3G05720	-1.02309	IMPA7	Importin subunit alpha-7
AT3G10320	-1.02309	-	F14P13.8 protein
AT1G29440	-1.02309	SAUR63	Auxin-responsive protein SAUR63
AT1G54890	-1.02309	-	Late embryogenesis abundant-related protein
AT2G36750	-1.02309	UGT73C1	UDP-glycosyltransferase 73C1
AT3G22240	-1.02309	-	Cysteine-rich/transmembrane domain PCC1-like protein
AT5G23480	-1.02309	-	SWIB/MDM2 domain;Plus-3;GYF
AT5G39520	-1.02309	-	Putative uncharacterized protein At5g39520
AT5G59370	-1.02309	ACT4	Actin-4
AT1G05773	-1.02309	--	non-coding RNA
AT1G09647	-1.02309	--	non-coding RNA
AT1G16420	-1.02309	AMC8	Metacaspase-8
AT1G63140	-1.02309	-	O-methyltransferase family protein
AT3G05055	-1.02309	--	non-coding RNA
AT3G20940	-1.02309	CYP705A30	Cytochrome P450, family 705, subfamily A, polypeptide 30
AT3G29639	-1.02309	-	SPOC domain / Transcription elongation factor S-II protein
AT3G49620	-1.02309	DIN11	Probable 2-oxoglutarate-dependent dioxygenase DIN11
AT3G50130	-1.02309	-	Putative uncharacterized protein F3A4.210
AT3G60710	-1.02309	-	Putative FBD-associated F-box protein At3g60710
AT4G27550	-1.02309	TPS4	Probable alpha,alpha-trehalose-phosphate synthase
AT5G27893	-1.02309	-	Transmembrane protein
ATCG01040	-1.02309	CCSA	Cytochrome c biogenesis protein CcsA
ATMG00516	-1.02309	NAD1C	NADH dehydrogenase 1C
ENSRNA049495698	-1.02309	MIR159	microRNA MIR159
AT1G04940	-1.02309	TIC20-I	Protein TIC 20-I, chloroplastic
AT1G04997	-1.02309	--	non-coding RNA
AT1G07367	-1.02309	--	non-coding RNA
AT2G12170	-1.02309	-	Transcriptional factor B3 family protein
AT2G19330	-1.02309	PIRL6	Plant intracellular Ras-group-related LRR protein 6
AT3G12900	-1.02309	-	2-oxoglutarate (2OG) and Fe(II)-dependent oxygenase superfamily protein
AT3G13090	-1.02309	ABCC6	ABC transporter C family member 6
AT3G48201	-1.02309	MIR861A	MIR861a; miRNA
AT4G22758	-1.02309	-	Uncharacterized protein At4g22758
AT5G01070	-1.02309	-	RING/FYVE/PHD zinc finger-containing protein
AT5G23700	-1.02309	-	Unknown protein
AT5G54165	-1.02309	-	Putative uncharacterized protein
AT5G59510	-1.02309	RTFL5	At5g59510
AT1G02400	-1.02309	GA2OX6	Gibberellin 2-beta-dioxygenase 6
AT1G08080	-1.02309	ACA7	Alpha carbonic anhydrase 7
AT1G78815	-1.02309	LSH7	Protein LIGHT-DEPENDENT SHORT HYPOCOTYLS 7
AT2G07555	-1.02309	--	non-coding RNA
AT2G28610	-1.02309	WOX3	Homeobox-leucine zipper transcription factor
AT4G09825	-1.02309	--	non-coding RNA
AT4G39930	-1.02309	-	At4g39930
AT5G60220	-1.02309	TET4	Tetraspanin-4
AT5G63450	-1.02309	CYP94B1	Cytochrome P450, family 94, subfamily B, polypeptide 1
ATMG00690	-1.02309	ORF240A	Hypothetical protein
AT3G57740	-1.02309	-	Protein kinase superfamily protein
AT4G29550	-1.02309	-	UPF0725 protein At4g29550
AT5G03985	-1.02309	--	non-coding RNA
AT5G65690	-1.02309	PCK2	Phosphoenolpyruvate carboxykinase 2
AT5G66830	-1.02309	-	Putative F-box protein At5g66830
AT1G08833	-1.02309	--	non-coding RNA
AT1G09363	-1.02309	--	non-coding RNA
AT1G67600	-1.02309	-	Acid phosphatase/vanadium-dependent haloperoxidase-related protein
AT1G70660	-1.02309	UEV1B	Ubiquitin-conjugating enzyme E2 variant 1B
AT1G73700	-1.02309	DTX17	Protein DETOXIFICATION 17
AT3G57510	-1.02309	ADPG1	Polygalacturonase ADPG1
AT5G02415	-1.02309	--	non-coding RNA
AT5G02605	-1.02309	--	non-coding RNA
ATMG00160	-1.02309	COX2	Cytochrome c oxidase subunit 2
ATMG01380	-1.02309	RRN5	Mitochondrial 5S ribosomal RNA, which is a component of the 50S large subunit of mitochondrial ribosome.
ENSRNA049493684	-1.02309	U5	U5 spliceosomal RNA
AT1G06450	-1.02309	CAF1-1	Probable CCR4-associated factor 1 homolog 1
AT2G38152	-1.02309	-	Alpha 1,4-glycosyltransferase-like protein
AT4G23700	-1.02309	CHX17	Cation/H(+) antiporter 17
AT5G06070	-1.02309	RBE	RBE
AT5G37670	-1.02309	HSP15.7	15.7 kDa heat shock protein, peroxisomal
AT5G44610	-1.02309	PCAP2	Plasma membrane-associated cation-binding protein 2
AT1G14071	-1.02309	MIR830A	MIR830a; miRNA
AT1G24580	-1.02309	-	F21J9.24
AT1G26380	-1.02309	FOX1	Berberine bridge enzyme-like 3
AT1G59810	-1.02309	AGL50	AGL50
AT2G46375	-1.02309	-	Expressed protein
AT3G04570	-1.02309	AHL19	AT-hook motif nuclear-localized protein 19
AT4G08990	-1.02309	MET2	DNA (cytosine-5)-methyltransferase 2
AT4G33790	-1.02309	FAR3	Fatty acyl-CoA reductase 3
ATMG00090	-1.02309	-	Rps3
AT1G07663	-1.02309	--	non-coding RNA
AT1G35880	-1.02309	-	Putative uncharacterized protein F10O5.5
AT1G59930	-1.02309	-	F23H11.24 protein
AT3G19230	-1.02309	-	Leucine-rich repeat (LRR) family protein
AT4G01435	-1.02309	--	hypothetical protein
AT4G18501	-1.02309	-	Putative uncharacterized protein
AT5G47740	-1.02309	-	Adenine nucleotide alpha hydrolases-like superfamily protein
AT5G58595	-1.02309	-	snoRNA
AT5G61160	-1.02309	ACT	Agmatine coumaroyltransferase
AT5G62250	-1.02309	MAP65-9	65-kDa microtubule-associated protein 9
AT1G19394	-1.02309	-	Unknown protein
AT1G26610	-1.02309	-	C2H2-like zinc finger protein
AT2G24190	-1.02309	-	NAD(P)-binding Rossmann-fold superfamily protein
AT1G18830	-1.02309	SEC31A	Protein transport protein SEC31 homolog A
AT1G67238	-1.02309	-	Other RNA
AT2G25230	-1.02309	MYB100	MYB domain protein 100
AT4G05650	-1.02309	--	non-coding RNA
AT1G01590	-1.02309	FRO1	Probable ferric reduction oxidase 1
AT3G50770	-1.02309	CML41	Probable calcium-binding protein CML41
AT3G05365	-1.02309	--	hypothetical protein
AT4G11950	-1.02309	-	Putative uncharacterized protein
AT4G22810	-1.02309	AHL24	AT-hook motif nuclear-localized protein 24
AT5G07175	-1.02309	--	hypothetical protein
AT1G18320	-1.02309	-	Mitochondrial import inner membrane translocase subunit Tim17/Tim22/Tim23 family protein
AT1G65120	-1.02309	-	Ubiquitin carboxyl-terminal hydrolase-related protein
AT5G02645	-1.02309	--	non-coding RNA
AT2G18320	-1.02309	-	F-box associated ubiquitination effector family protein
AT2G32830	-1.02309	PHT1-5	Probable inorganic phosphate transporter 1-5
AT3G03605	-1.02309	--	non-coding RNA
AT4G04445	-1.02309	--	non-coding RNA
AT5G37485	-1.02309	-	Other RNA
AT1G29740	-1.02309	-	Leucine-rich repeat transmembrane protein kinase
AT2G45220	-1.02309	PME17	Probable pectinesterase/pectinesterase inhibitor 17
AT3G27070	-1.02309	TOM20-1	Translocase outer membrane 20-1
AT4G08175	-1.02309	--	non-coding RNA
AT1G80970	-1.02309	-	XH domain-containing protein
AT4G14305	-1.02309	-	Mpv17/PMP22 domain-containing protein
AT5G53420	-1.0194	-	CCT motif family protein
AT5G67300	-1.01481	MYB44	MYBR1
AT1G18300	-1.01477	NUDT4	Nudix hydrolase 4
AT4G04810	-1.01415	MSRB4	Peptide methionine sulfoxide reductase B4
AT4G12917	-1.01369	-	Other RNA
AT5G21960	-1.0135	ERF016	Ethylene-responsive transcription factor ERF016
AT2G29300	-1.01274	-	Tropinone reductase-like protein
AT3G47640	-1.00915	bHLH47	Transcription factor bHLH47
AT2G40110	-1.00829	-	Protein yippee-like
AT5G45340	-1.00798	CYP707A3	Abscisic acid 8'-hydroxylase 3
AT3G05936	-1.00732	-	Putative uncharacterized protein
AT3G55240	-1.00732	-	Putative uncharacterized protein At3g55240
AT3G15760	-1.00581	-	At3g15760
AT2G43535	-1.00498	ATTI4	Defensin-like protein 196
AT4G18372	-1.00291	-	Small nuclear ribonucleoprotein family protein
AT5G23660	-1.0024	SWEET12	Bidirectional sugar transporter SWEET12
